# Supplementary material for: Crystal structure of N,N-di­ethyl­benzene-1,4-diaminium dinitrate
Source: Acta Crystallogr Sect E Struct Rep Online. 2014 Oct 24;70(Pt 11):o1191–2. doi: 10.1107/S1600536814022946 (PMC4257297; doi:10.1107/S1600536814022946)
Supplement: Supplementary file 1 [file e-70-o1191-sup1.cif]

##############################################################################
#                                                                            #
# This CIF contains the data in a paper accepted for publication in          #
# Acta Crystallographica Section E. It conforms to the requirements of       #
# Notes for Authors for Acta Crystallographica Section E, and has been       #
# peer reviewed under the auspices of the IUCr Commission on Journals.       #
#                                                                            #
# Full details of the Crystallographic Information File format               #
# are given in the paper "The Crystallographic Information File (CIF):       #
# a New Standard Archive File for Crystallography" by S. R. Hall, F. H.      #
# Allen and I. D. Brown [Acta Cryst. (1991), A47, 655-685].                  #
#                                                                            #
# The current version of the core CIF dictionary is obtainable from          #
# ftp://ftp.iucr.org/pub/cif_core.dic.                                       #
#                                                                            #
# Software is freely available for graphical display of the structure(s)     #
# in this CIF. For information consult the CIF software page                 #
# http://www.iucr.org/resources/cif/software.                                #
#                                                                            #
# This file may be used for bona fide research purposes within the           #
# scientific community so long as proper attribution is given to the journal # 
# article from which it was obtained.                                        #
#                                                                            #
##############################################################################
data_global
_audit_creation_method     ' SHELXL97 (Sheldrick, 2008)'
_journal_date_recd_electronic     2014-10-15
_journal_date_accepted     2014-10-19
_journal_name_full     'Acta Crystallographica, Section E'
_journal_year     2014
_journal_volume     70
_journal_issue     11
_journal_page_first     o1191
_journal_page_last     o1192
_journal_paper_category     HO
_journal_paper_doi     10.1107/S1600536814022946
_journal_coeditor_code     SU5003
loop_
    _publ_contact_author_name
    _publ_contact_author_address
    _publ_contact_author_email
    'Graham Smith'
;
Science and Engineering Faculty
Queensland University of Technology
GPO Box 2434, Brisbane, Queensland 4001,
Australia
;
 g.smith@qut.edu.au
    'Zouaoui Setifi'
;\
D\'epartement de Technologie
Facult\'e de Technologie
Universit\'e 20 Ao\^ut 1955-Skikda
BP 26, Route d'El-Hadaiek
Skikda 21000
Algeria
Unit\'e de Recherche de Chimie de l'Environnement et \
Mol\'eculaire Structurale (CHEMS)
Universit\'e Constantine 1
Constantine 25000
Algeria
;
 setifi_zouaoui@yahoo.fr
_publ_contact_author_fax     '61 7 3138 1804'
_publ_contact_author_phone     '61 7 3300 2667'
_publ_section_title
;
Crystal structure of <i>N</i>,<i>N</i>-diethylbenzene-1,4-diaminium dinitrate
;
loop_
    _publ_author_name
    _publ_author_footnote
    _publ_author_address
    'Bouaoud, Yasmina' .
;\
Unit\'e de Recherche de Chimie de l'Environnement et \
Mol\'eculaire Structurale (CHEMS)
Universit\'e Constantine 1
Constantine 25000
Algeria
;
    'Smith, Graham' .
;
Science and Engineering Faculty
Queensland University of Technology
GPO Box 2434, Brisbane, Queensland 4001,
Australia
;
    'Merazig, Hocine' .
;\
Unit\'e de Recherche de Chimie de l'Environnement et \
Mol\'eculaire Structurale (CHEMS)
Universit\'e Constantine 1
Constantine 25000
Algeria
;
    'Setifi, Zouaoui' .
;\
D\'epartement de Technologie
Facult\'e de Technologie
Universit\'e 20 Ao\^ut 1955-Skikda
BP 26, Route d'El-Hadaiek
Skikda 21000
Algeria
Unit\'e de Recherche de Chimie de l'Environnement et \
Mol\'eculaire Structurale (CHEMS)
Universit\'e Constantine 1
Constantine 25000
Algeria
;
data_I
_database_code_depnum_ccdc_archive 'CCDC 1029930'
_audit_creation_method     SHELXL-97
_chemical_name_systematic
;
<i>N</i>,<i>N</i>-Diethylbenzene-1,4-diaminium dinitrate
;
_chemical_name_common     ?
_chemical_formula_moiety     'C10 H18 N2, 2(N O3)'
_chemical_formula_sum     'C10 H18 N4 O6'
_chemical_formula_iupac     'C10 H18 N2 2+ , 2N O3 -'
_chemical_formula_weight     290.28
_chemical_melting_point     ?
_symmetry_cell_setting     orthorhombic
_symmetry_space_group_name_H-M     'F d d 2'
_symmetry_space_group_name_Hall     'F 2 -2d'
loop_
    _symmetry_equiv_pos_site_id
    _symmetry_equiv_pos_as_xyz
    1 x,y,z
    2 -x,-y,z
    3 1/4-x,1/4+y,1/4+z
    4 3/4+x,3/4-y,1/4+z
    5 x,1/2+y,1/2+z
    6 -x,1/2-y,1/2+z
    7 1/4-x,3/4+y,3/4+z
    8 3/4+x,1/4-y,3/4+z
    9 1/2+x,y,1/2+z
    10 1/2-x,-y,1/2+z
    11 3/4-x,1/4+y,3/4+z
    12 1/4+x,3/4-y,3/4+z
    13 1/2+x,1/2+y,z
    14 1/2-x,1/2-y,z
    15 3/4-x,3/4+y,1/4+z
    16 1/4+x,1/4-y,1/4+z
_cell_length_a     38.821(5)
_cell_length_b     20.900(5)
_cell_length_c     7.172(5)
_cell_angle_alpha     90.00
_cell_angle_beta     90.00
_cell_angle_gamma     90.00
_cell_volume     5819(4)
_cell_formula_units_Z     16
_cell_measurement_reflns_used     6123
_cell_measurement_theta_min     2.43
_cell_measurement_theta_max     30.44
_cell_measurement_temperature     293(2)
_exptl_crystal_description     plate
_exptl_crystal_colour     brown
_exptl_crystal_size_max     0.30
_exptl_crystal_size_mid     0.18
_exptl_crystal_size_min     0.09
_exptl_crystal_density_diffrn     1.325
_exptl_crystal_density_meas     ?
_exptl_crystal_density_method     'not measured'
_exptl_crystal_F_000     2464
_exptl_absorpt_coefficient_mu     0.110
_exptl_absorpt_correction_type     multi-scan
_exptl_absorpt_process_details
;
(SADABS; Sheldrick, 2003)
;
_exptl_absorpt_correction_T_min     0.950
_exptl_absorpt_correction_T_max     0.988
_exptl_special_details     ?
_diffrn_ambient_temperature     293(2)
_diffrn_radiation_type     MoK\a
_diffrn_radiation_wavelength     0.71073
_diffrn_radiation_source     'fine-focus sealed tube'
_diffrn_radiation_monochromator     graphite
_diffrn_measurement_device_type     'Bruker APEXII CCD'
_diffrn_measurement_method     '\w--2\q scans'
_diffrn_detector_area_resol_mean     ?
_diffrn_reflns_number     7645
_diffrn_reflns_av_R_equivalents     0.0459
_diffrn_reflns_av_sigmaI/netI     0.0539
_diffrn_reflns_theta_min     2.86
_diffrn_reflns_theta_max     27.43
_diffrn_reflns_theta_full     27.43
_diffrn_measured_fraction_theta_max     0.998
_diffrn_measured_fraction_theta_full     0.998
_diffrn_reflns_limit_h_min     -50
_diffrn_reflns_limit_h_max     42
_diffrn_reflns_limit_k_min     -21
_diffrn_reflns_limit_k_max     26
_diffrn_reflns_limit_l_min     -8
_diffrn_reflns_limit_l_max     9
_diffrn_standards_number     0
_diffrn_standards_interval_count     .
_diffrn_standards_interval_time     .
_diffrn_standards_decay_%     ?
_refine_special_details
;
Refinement of <i>F</i>^2^ against ALL reflections. The weighted <i>R</i>-factor
<i>wR</i> and goodness of fit <i>S</i> are based on <i>F</i>^2^, conventional
<i>R</i>-factors <i>R</i> are based on <i>F</i>, with <i>F</i> set to zero for
negative <i>F</i>^2^. The threshold expression of <i>F</i>^2^ >
\s(<i>F</i>^2^) is used only for calculating <i>R</i>-factors(gt) <i>etc</i>.
and is not relevant to the choice of reflections for refinement.
<i>R</i>-factors based on <i>F</i>^2^ are statistically about twice as large
as those based on <i>F</i>, and <i>R</i>- factors based on ALL data will be
even larger.
;
_reflns_number_total     3156
_reflns_number_gt     2522
_reflns_threshold_expression     'I>2\s(I)'
_refine_ls_structure_factor_coef     Fsqd
_refine_ls_matrix_type     full
_refine_ls_R_factor_all     0.0584
_refine_ls_R_factor_gt     0.0430
_refine_ls_wR_factor_gt     0.1016
_refine_ls_wR_factor_ref     0.1106
_refine_ls_goodness_of_fit_ref     1.034
_refine_ls_restrained_S_all     1.034
_refine_ls_number_reflns     3156
_refine_ls_number_parameters     193
_refine_ls_number_restraints     5
_refine_ls_number_constraints     ?
_refine_ls_hydrogen_treatment     mixed
_refine_ls_weighting_scheme     calc
_refine_ls_weighting_details
         'calc w=1/[\s^2^(Fo^2^)+(0.0471P)^2^+2.0648P] where P=(Fo^2^+2Fc^2^)/3'
_atom_sites_solution_hydrogens     geom
_atom_sites_solution_primary     direct
_atom_sites_solution_secondary     difmap
_refine_ls_shift/su_max     0.001
_refine_ls_shift/su_mean     0.000
_refine_diff_density_max     0.173
_refine_diff_density_min     -0.186
_refine_ls_extinction_method     none
_refine_ls_extinction_coef     ?
_refine_ls_abs_structure_details     ?
loop_
    _atom_type_symbol
    _atom_type_description
    _atom_type_scat_dispersion_real
    _atom_type_scat_dispersion_imag
    _atom_type_scat_source
    'C' 'C' 0.0033 0.0016
                         'International Tables Vol C Tables 4.2.6.8 and 6.1.1.4'
    'H' 'H' 0.0000 0.0000
                         'International Tables Vol C Tables 4.2.6.8 and 6.1.1.4'
    'N' 'N' 0.0061 0.0033
                         'International Tables Vol C Tables 4.2.6.8 and 6.1.1.4'
    'O' 'O' 0.0106 0.0060
                         'International Tables Vol C Tables 4.2.6.8 and 6.1.1.4'
_computing_data_collection
;
APEX2 (Bruker, 2009)
;
_computing_cell_refinement
;
APEX2 and SAINT (Bruker, 2009)
;
_computing_data_reduction
;
SAINT (Bruker, 2009)
;
_computing_structure_solution
;
SHELXS97 (Sheldrick, 2008)
;
_computing_structure_refinement
;
SHELXL97 (Sheldrick, 2008) within WinGX (Farrugia, 2012)
;
_computing_molecular_graphics
;
PLATON (Spek, 2009)
;
_computing_publication_material
;
PLATON (Spek, 2009)
;
loop_
    _atom_site_type_symbol
    _atom_site_label
    _atom_site_fract_x
    _atom_site_fract_y
    _atom_site_fract_z
    _atom_site_U_iso_or_equiv
    _atom_site_thermal_displace_type
    _atom_site_calc_flag
    _atom_site_refinement_flags
    _atom_site_occupancy
    _atom_site_disorder_assembly
    _atom_site_disorder_group
    N N1 0.49457(4) 0.17907(9) 0.4684(3) 0.0325(5) Uani d D 1.000 . .
    N N2 0.59991(4) 0.03665(8) 0.1133(3) 0.0347(5) Uani d D 1.000 . .
    C C1 0.52168(4) 0.14297(9) 0.3774(3) 0.0279(5) Uani d . 1.000 . .
    C C2 0.54483(5) 0.17368(10) 0.2631(3) 0.0326(6) Uani d . 1.000 . .
    C C3 0.57043(5) 0.13844(10) 0.1755(3) 0.0334(6) Uani d . 1.000 . .
    C C4 0.57233(4) 0.07369(9) 0.2053(3) 0.0298(6) Uani d . 1.000 . .
    C C5 0.54930(5) 0.04263(10) 0.3202(3) 0.0438(7) Uani d . 1.000 . .
    C C6 0.52374(5) 0.07787(10) 0.4069(3) 0.0427(7) Uani d . 1.000 . .
    C C7 0.58608(6) -0.00904(11) -0.0298(4) 0.0496(8) Uani d . 1.000 . .
    C C8 0.62331(6) 0.00310(12) 0.2507(4) 0.0482(8) Uani d . 1.000 . .
    C C9 0.56544(8) 0.02374(14) -0.1775(4) 0.0669(10) Uani d . 1.000 . .
    C C10 0.63942(7) 0.04803(16) 0.3874(5) 0.0715(10) Uani d . 1.000 . .
    O O1 0.63464(4) 0.13421(8) -0.1120(3) 0.0636(6) Uani d . 1.000 . .
    O O2 0.66914(4) 0.05414(9) -0.1229(3) 0.0650(7) Uani d . 1.000 . .
    O O3 0.68100(4) 0.13959(8) -0.2769(2) 0.0463(5) Uani d . 1.000 . .
    N N4 0.66175(4) 0.10900(9) -0.1699(2) 0.0370(5) Uani d . 1.000 . .
    O O4 0.47981(6) 0.10514(10) 0.8776(4) 0.1004(10) Uani d . 1.000 . .
    O O5 0.50571(4) 0.19404(7) 0.8419(2) 0.0464(5) Uani d . 1.000 . .
    O O6 0.47157(5) 0.18295(13) 1.0743(3) 0.0839(8) Uani d . 1.000 . .
    N N3 0.48499(5) 0.15919(11) 0.9348(3) 0.0503(7) Uani d . 1.000 . .
    H H1A 0.4986(5) 0.1832(10) 0.591(2) 0.0390 Uiso d D 1.000 . .
    H H1B 0.4959(5) 0.2192(8) 0.428(3) 0.0390 Uiso d D 1.000 . .
    H H1C 0.4749(4) 0.1587(10) 0.448(3) 0.0390 Uiso d D 1.000 . .
    H H2 0.54330 0.21760 0.24480 0.0390 Uiso c R 1.000 . .
    H H3 0.58620 0.15850 0.09710 0.0400 Uiso c R 1.000 . .
    H H5 0.55090 -0.00130 0.33920 0.0530 Uiso c R 1.000 . .
    H H6 0.50800 0.05770 0.48500 0.0510 Uiso c R 1.000 . .
    H H7A 0.60520 -0.03140 -0.08780 0.0600 Uiso c R 1.000 . .
    H H7B 0.57170 -0.04060 0.03180 0.0600 Uiso c R 1.000 . .
    H H8A 0.61010 -0.02880 0.31810 0.0580 Uiso c R 1.000 . .
    H H8B 0.64140 -0.01890 0.18270 0.0580 Uiso c R 1.000 . .
    H H9A 0.55700 -0.00740 -0.26470 0.1010 Uiso c R 1.000 . .
    H H9B 0.57970 0.05410 -0.24160 0.1010 Uiso c R 1.000 . .
    H H9C 0.54630 0.04560 -0.12110 0.1010 Uiso c R 1.000 . .
    H H10A 0.65400 0.02450 0.47070 0.1070 Uiso c R 1.000 . .
    H H10B 0.62170 0.06920 0.45760 0.1070 Uiso c R 1.000 . .
    H H10C 0.65280 0.07930 0.32170 0.1070 Uiso c R 1.000 . .
    H H21 0.6122(5) 0.0669(9) 0.063(3) 0.0420 Uiso d D 1.000 . .
loop_
    _atom_site_aniso_label
    _atom_site_aniso_U_11
    _atom_site_aniso_U_22
    _atom_site_aniso_U_33
    _atom_site_aniso_U_12
    _atom_site_aniso_U_13
    _atom_site_aniso_U_23
    N1 0.0309(8) 0.0341(10) 0.0325(9) -0.0016(7) 0.0053(7) -0.0021(8)
    N2 0.0328(8) 0.0319(9) 0.0393(10) 0.0006(7) 0.0112(8) -0.0013(8)
    C1 0.0254(8) 0.0315(10) 0.0269(10) 0.0005(7) 0.0000(7) -0.0008(9)
    C2 0.0324(9) 0.0246(10) 0.0407(11) -0.0032(8) 0.0056(9) 0.0027(8)
    C3 0.0310(9) 0.0332(10) 0.0360(11) -0.0076(8) 0.0083(8) 0.0025(9)
    C4 0.0285(9) 0.0274(10) 0.0336(10) 0.0003(8) 0.0060(8) -0.0021(9)
    C5 0.0471(12) 0.0260(11) 0.0582(14) 0.0007(9) 0.0193(11) 0.0061(10)
    C6 0.0411(11) 0.0346(12) 0.0523(14) -0.0042(9) 0.0210(10) 0.0096(11)
    C7 0.0531(12) 0.0396(13) 0.0562(15) -0.0013(10) 0.0095(12) -0.0171(12)
    C8 0.0400(11) 0.0537(15) 0.0510(13) 0.0125(10) 0.0069(11) 0.0077(12)
    C9 0.0802(17) 0.068(2) 0.0525(15) -0.0061(15) -0.0071(15) -0.0158(16)
    C10 0.0478(13) 0.099(2) 0.0676(18) 0.0045(14) -0.0118(14) 0.0000(18)
    O1 0.0462(9) 0.0616(11) 0.0829(13) 0.0066(8) 0.0289(10) -0.0033(11)
    O2 0.0620(10) 0.0481(10) 0.0850(14) 0.0088(8) 0.0077(11) 0.0312(11)
    O3 0.0395(8) 0.0460(9) 0.0534(10) 0.0014(7) 0.0143(7) 0.0140(8)
    N4 0.0318(8) 0.0412(10) 0.0380(10) -0.0007(8) 0.0055(8) -0.0010(9)
    O4 0.1129(17) 0.0573(13) 0.131(2) -0.0358(12) 0.0083(18) 0.0035(16)
    O5 0.0603(9) 0.0431(9) 0.0359(8) -0.0042(7) 0.0010(8) -0.0006(8)
    O6 0.0538(10) 0.156(2) 0.0418(10) 0.0075(12) 0.0096(9) -0.0029(14)
    N3 0.0427(10) 0.0652(14) 0.0429(11) -0.0016(10) -0.0053(9) 0.0083(11)
_geom_special_details
;
Bond distances, angles <i>etc</i>. have been calculated using the rounded
fractional coordinates. All su's are estimated from the variances of the
(full) variance-covariance matrix. The cell e.s.d.'s are taken into account in
the estimation of distances, angles and torsion angles
;
loop_
    _geom_bond_atom_site_label_1
    _geom_bond_atom_site_label_2
    _geom_bond_site_symmetry_1
    _geom_bond_site_symmetry_2
    _geom_bond_distance
    _geom_bond_publ_flag
    O1 N4 . . 1.248(2) no
    O2 N4 . . 1.229(3) no
    O3 N4 . . 1.247(2) no
    O4 N3 . . 1.219(3) no
    O5 N3 . . 1.273(3) no
    O6 N3 . . 1.233(3) no
    N1 C1 . . 1.450(3) no
    N2 C4 . . 1.477(3) no
    N2 C8 . . 1.513(3) no
    N2 C7 . . 1.501(3) no
    N1 H1B . . 0.889(17) no
    N1 H1C . . 0.886(17) no
    N1 H1A . . 0.897(15) no
    N2 H21 . . 0.87(2) no
    C1 C2 . . 1.375(3) no
    C1 C6 . . 1.379(3) no
    C2 C3 . . 1.387(3) no
    C3 C4 . . 1.372(3) no
    C4 C5 . . 1.378(3) no
    C5 C6 . . 1.383(3) no
    C7 C9 . . 1.495(4) no
    C8 C10 . . 1.495(4) no
    C2 H2 . . 0.9300 no
    C3 H3 . . 0.9300 no
    C5 H5 . . 0.9300 no
    C6 H6 . . 0.9300 no
    C7 H7A . . 0.9700 no
    C7 H7B . . 0.9700 no
    C8 H8A . . 0.9700 no
    C8 H8B . . 0.9700 no
    C9 H9B . . 0.9600 no
    C9 H9A . . 0.9600 no
    C9 H9C . . 0.9600 no
    C10 H10C . . 0.9600 no
    C10 H10A . . 0.9600 no
    C10 H10B . . 0.9600 no
loop_
    _geom_angle_atom_site_label_1
    _geom_angle_atom_site_label_2
    _geom_angle_atom_site_label_3
    _geom_angle_site_symmetry_1
    _geom_angle_site_symmetry_2
    _geom_angle_site_symmetry_3
    _geom_angle
    _geom_angle_publ_flag
    C4 N2 C7 . . . 112.31(15) no
    C4 N2 C8 . . . 112.79(19) no
    C7 N2 C8 . . . 111.43(17) no
    H1A N1 H1B . . . 102.6(19) no
    H1A N1 H1C . . . 111.0(19) no
    H1B N1 H1C . . . 116.7(18) no
    C1 N1 H1B . . . 107.6(13) no
    C1 N1 H1C . . . 107.5(13) no
    C1 N1 H1A . . . 111.4(13) no
    C4 N2 H21 . . . 101.6(13) no
    C7 N2 H21 . . . 112.0(14) no
    C8 N2 H21 . . . 106.1(13) no
    O2 N4 O3 . . . 120.47(17) no
    O1 N4 O3 . . . 119.57(18) no
    O1 N4 O2 . . . 119.96(17) no
    O4 N3 O5 . . . 117.3(2) no
    O5 N3 O6 . . . 117.5(2) no
    O4 N3 O6 . . . 125.2(2) no
    C2 C1 C6 . . . 120.92(18) no
    N1 C1 C6 . . . 119.10(17) no
    N1 C1 C2 . . . 119.98(17) no
    C1 C2 C3 . . . 119.36(19) no
    C2 C3 C4 . . . 119.44(19) no
    N2 C4 C3 . . . 119.10(17) no
    C3 C4 C5 . . . 121.52(18) no
    N2 C4 C5 . . . 119.37(17) no
    C4 C5 C6 . . . 118.90(19) no
    C1 C6 C5 . . . 119.86(19) no
    N2 C7 C9 . . . 112.6(2) no
    N2 C8 C10 . . . 112.8(2) no
    C1 C2 H2 . . . 120.00 no
    C3 C2 H2 . . . 120.00 no
    C4 C3 H3 . . . 120.00 no
    C2 C3 H3 . . . 120.00 no
    C4 C5 H5 . . . 121.00 no
    C6 C5 H5 . . . 120.00 no
    C5 C6 H6 . . . 120.00 no
    C1 C6 H6 . . . 120.00 no
    C9 C7 H7A . . . 109.00 no
    N2 C7 H7A . . . 109.00 no
    N2 C7 H7B . . . 109.00 no
    C9 C7 H7B . . . 109.00 no
    H7A C7 H7B . . . 108.00 no
    N2 C8 H8B . . . 109.00 no
    N2 C8 H8A . . . 109.00 no
    C10 C8 H8B . . . 109.00 no
    H8A C8 H8B . . . 108.00 no
    C10 C8 H8A . . . 109.00 no
    H9A C9 H9B . . . 109.00 no
    H9A C9 H9C . . . 109.00 no
    C7 C9 H9A . . . 110.00 no
    C7 C9 H9B . . . 109.00 no
    C7 C9 H9C . . . 110.00 no
    H9B C9 H9C . . . 109.00 no
    H10B C10 H10C . . . 109.00 no
    C8 C10 H10A . . . 109.00 no
    C8 C10 H10B . . . 109.00 no
    C8 C10 H10C . . . 109.00 no
    H10A C10 H10B . . . 109.00 no
    H10A C10 H10C . . . 110.00 no
loop_
    _geom_torsion_atom_site_label_1
    _geom_torsion_atom_site_label_2
    _geom_torsion_atom_site_label_3
    _geom_torsion_atom_site_label_4
    _geom_torsion_site_symmetry_1
    _geom_torsion_site_symmetry_2
    _geom_torsion_site_symmetry_3
    _geom_torsion_site_symmetry_4
    _geom_torsion
    _geom_torsion_publ_flag
    C7 N2 C4 C3 . . . . -113.1(2) no
    C7 N2 C4 C5 . . . . 67.5(3) no
    C8 N2 C4 C3 . . . . 120.0(2) no
    C8 N2 C4 C5 . . . . -59.5(2) no
    C4 N2 C7 C9 . . . . 57.5(3) no
    C8 N2 C7 C9 . . . . -174.8(2) no
    C4 N2 C8 C10 . . . . -56.5(3) no
    C7 N2 C8 C10 . . . . 176.1(2) no
    N1 C1 C2 C3 . . . . -179.37(19) no
    C6 C1 C2 C3 . . . . 0.5(3) no
    N1 C1 C6 C5 . . . . 179.57(19) no
    C2 C1 C6 C5 . . . . -0.3(3) no
    C1 C2 C3 C4 . . . . -0.4(3) no
    C2 C3 C4 N2 . . . . -179.28(19) no
    C2 C3 C4 C5 . . . . 0.2(3) no
    N2 C4 C5 C6 . . . . 179.47(19) no
    C3 C4 C5 C6 . . . . 0.0(3) no
    C4 C5 C6 C1 . . . . 0.0(3) no
loop_
    _geom_hbond_atom_site_label_D
    _geom_hbond_atom_site_label_H
    _geom_hbond_atom_site_label_A
    _geom_hbond_site_symmetry_A
    _geom_hbond_distance_DH
    _geom_hbond_distance_HA
    _geom_hbond_distance_DA
    _geom_hbond_angle_DHA
    _geom_hbond_publ_flag
    N1 H1A O5 . 0.897(15) 1.835(15) 2.731(3) 177.9(16) yes
    N1 H1B O5 6_654 0.889(17) 1.917(17) 2.803(3) 174.8(19) yes
    N1 H1C O3 8_455 0.886(17) 1.989(17) 2.855(3) 165(2) yes
    N2 H21 O1 . 0.87(2) 2.08(2) 2.930(3) 167(2) yes
    N2 H21 O2 . 0.87(2) 2.60(2) 3.198(3) 127.3(15) yes
    C2 H2 O2 3_655 0.93 2.47 3.216(4) 137 yes
    C3 H3 O1 . 0.93 2.46 3.236(4) 141 yes
    C5 H5 O3 7_645 0.93 2.57 3.467(4) 161 yes
    C8 H8A O3 7_645 0.97 2.59 3.552(4) 173 yes
_iucr_refine_instructions_details
;
TITL merazig_bouaoud_ab48a_0ma in F d d 2
CELL  0.71073  38.8210  20.9000   7.1720   90.000   90.000   90.000
ZERR    16.00   0.0050   0.0050   0.0050    0.000    0.000    0.000
LATT  -4
SYMM  - X, - Y,   Z
SYMM  1/4 - X, 1/4 + Y, 1/4 + Z
SYMM  1/4 + X, 1/4 - Y, 1/4 + Z
SFAC  C    H    N    O
UNIT  160  288  64   96
MERG   2
DFIX  0.88 0.02 N1 H1A N1 H1B N1 H1C N2 H21
FMAP   2
PLAN   10
ACTA
BOND   $H
L.S.   10
WGHT    0.047100    2.064800
FVAR       0.06135
O3    4    0.681001    0.139587   -0.276890    11.00000    0.03945    0.04599 =
         0.05341    0.01403    0.01435    0.00137
N2    3    0.599907    0.036653    0.113288    11.00000    0.03277    0.03188 =
         0.03928   -0.00125    0.01119    0.00057
AFIX   2
H21   2    0.612167    0.066884    0.062653    11.00000   -1.20000
AFIX   0
O5    4    0.505713    0.194044    0.841923    11.00000    0.06034    0.04309 =
         0.03592   -0.00064    0.00098   -0.00419
O1    4    0.634641    0.134208   -0.112023    11.00000    0.04617    0.06162 =
         0.08292   -0.00330    0.02886    0.00662
N1    3    0.494573    0.179066    0.468409    11.00000    0.03093    0.03409 =
         0.03245   -0.00206    0.00534   -0.00161
AFIX   2
H1A   2    0.498552    0.183156    0.590664    11.00000   -1.20000
H1B   2    0.495903    0.219243    0.427949    11.00000   -1.20000
H1C   2    0.474897    0.158677    0.447670    11.00000   -1.20000
AFIX   0
O2    4    0.669141    0.054136   -0.122865    11.00000    0.06204    0.04814 =
         0.08498    0.03120    0.00768    0.00880
C4    1    0.572326    0.073686    0.205334    11.00000    0.02852    0.02742 =
         0.03360   -0.00214    0.00595    0.00031
N4    3    0.661751    0.108998   -0.169868    11.00000    0.03178    0.04116 =
         0.03797   -0.00099    0.00550   -0.00072
N3    3    0.484992    0.159191    0.934844    11.00000    0.04268    0.06522 =
         0.04291    0.00832   -0.00531   -0.00156
C1    1    0.521679    0.142965    0.377390    11.00000    0.02544    0.03150 =
         0.02692   -0.00078    0.00001    0.00045
C6    1    0.523738    0.077872    0.406932    11.00000    0.04111    0.03463 =
         0.05231    0.00959    0.02100   -0.00424
AFIX  43
H6    2    0.507979    0.057716    0.484957    11.00000   -1.20000
AFIX   0
C2    1    0.544830    0.173677    0.263114    11.00000    0.03244    0.02460 =
         0.04071    0.00274    0.00563   -0.00324
AFIX  43
H2    2    0.543344    0.217641    0.244776    11.00000   -1.20000
AFIX   0
C3    1    0.570426    0.138436    0.175452    11.00000    0.03102    0.03324 =
         0.03598    0.00252    0.00833   -0.00761
AFIX  43
H3    2    0.586157    0.158527    0.097118    11.00000   -1.20000
AFIX   0
C8    1    0.623311    0.003097    0.250729    11.00000    0.04005    0.05371 =
         0.05098    0.00767    0.00692    0.01253
AFIX  23
H8A   2    0.610111   -0.028806    0.318138    11.00000   -1.20000
H8B   2    0.641356   -0.018942    0.182706    11.00000   -1.20000
AFIX   0
C5    1    0.549302    0.042627    0.320222    11.00000    0.04707    0.02598 =
         0.05825    0.00608    0.01929    0.00069
AFIX  43
H5    2    0.550921   -0.001291    0.339152    11.00000   -1.20000
AFIX   0
O6    4    0.471568    0.182953    1.074337    11.00000    0.05382    0.15601 =
         0.04184   -0.00294    0.00960    0.00755
O4    4    0.479811    0.105142    0.877560    11.00000    0.11290    0.05726 =
         0.13053    0.00354    0.00825   -0.03584
C7    1    0.586076   -0.009043   -0.029797    11.00000    0.05311    0.03965 =
         0.05618   -0.01708    0.00950   -0.00129
AFIX  23
H7A   2    0.605162   -0.031432   -0.087777    11.00000   -1.20000
H7B   2    0.571721   -0.040604    0.031814    11.00000   -1.20000
AFIX   0
C10   1    0.639416    0.048031    0.387377    11.00000    0.04775    0.09864 =
         0.06763    0.00004   -0.01179    0.00453
AFIX  33
H10A  2    0.654047    0.024481    0.470655    11.00000   -1.50000
H10B  2    0.621699    0.069158    0.457593    11.00000   -1.50000
H10C  2    0.652847    0.079319    0.321665    11.00000   -1.50000
AFIX   0
C9    1    0.565440    0.023740   -0.177515    11.00000    0.08018    0.06848 =
         0.05248   -0.01581   -0.00708   -0.00606
AFIX  33
H9A   2    0.557009   -0.007411   -0.264659    11.00000   -1.50000
H9B   2    0.579715    0.054113   -0.241643    11.00000   -1.50000
H9C   2    0.546340    0.045576   -0.121129    11.00000   -1.50000
HKLF 4
REM  merazig_bouaoud_ab48a_0ma in F d d 2
REM R1 =  0.0430 for   2522 Fo > 4sig(Fo)  and  0.0584 for all   3156 data
REM    193 parameters refined using      5 restraints
END
WGHT      0.0471      2.0466
REM Highest difference peak  0.173,  deepest hole -0.186,  1-sigma level  0.038
Q1    1   0.4659  0.1354  1.0958  11.00000  0.05    0.17
Q2    1   0.5769  0.1111  0.2570  11.00000  0.05    0.15
Q3    1   0.7031  0.1307 -0.2577  11.00000  0.05    0.14
Q4    1   0.6389 -0.0641  0.1261  11.00000  0.05    0.13
Q5    1   0.4605  0.1283  0.8888  11.00000  0.05    0.13
Q6    1   0.5408  0.1563  0.3683  11.00000  0.05    0.13
Q7    1   0.5760  0.1421 -0.1459  11.00000  0.05    0.13
Q8    1   0.5722  0.0670 -0.2207  11.00000  0.05    0.12
Q9    1   0.5420 -0.0814  0.0633  11.00000  0.05    0.12
Q10   1   0.5606  0.1040 -0.3193  11.00000  0.05    0.12
#  END
;
