# Supplementary material for: Crystal structure of N,N-di­ethyl­benzene-1,4-diaminium dinitrate
Source: Acta Crystallogr Sect E Struct Rep Online. 2014 Oct 24;70(Pt 11):o1191–2. doi: 10.1107/S1600536814022946 (PMC4257297; doi:10.1107/S1600536814022946)
Supplement: Supplementary file 2 [file e-70-o1191-Isup2.hkl]

# 
# h,k,l, Fc-squared, Fo-squared, sigma(Fo-squared) and status flag 
# 
data_I
_shelx_title ' merazig_bouaoud_ab48a_0ma in F d d 2' 
_shelx_refln_list_code          4 
_shelx_F_calc_maximum      527.62 
_exptl_crystal_F_000      2464.00 
_reflns_d_resolution_high  0.7714 
 
loop_ 
 _symmetry_equiv_pos_as_xyz 
 'x, y, z' 
 '-x, -y, z' 
 '-x+1/4, y+1/4, z+1/4' 
 'x+1/4, -y+1/4, z+1/4' 
 'x, y+1/2, z+1/2' 
 '-x, -y+1/2, z+1/2' 
 '-x+1/4, y+3/4, z+3/4' 
 'x+1/4, -y+3/4, z+3/4' 
 'x+1/2, y, z+1/2' 
 '-x+1/2, -y, z+1/2' 
 '-x+3/4, y+1/4, z+3/4' 
 'x+3/4, -y+1/4, z+3/4' 
 'x+1/2, y+1/2, z' 
 '-x+1/2, -y+1/2, z' 
 '-x+3/4, y+3/4, z+1/4' 
 'x+3/4, -y+3/4, z+1/4' 
 
_cell_length_a    38.8210 
_cell_length_b    20.9000 
_cell_length_c     7.1720 
_cell_angle_alpha  90.000 
_cell_angle_beta   90.000 
_cell_angle_gamma  90.000 
 
_shelx_F_squared_multiplier     1.000 
 
loop_ 
 _refln_index_h 
 _refln_index_k 
 _refln_index_l 
 _refln_F_squared_calc 
 _refln_F_squared_meas 
 _refln_F_squared_sigma 
 _refln_observed_status 
  24   0  -8      297.63      353.41    116.92 o 
  24   2  -8      486.85      461.16    128.87 o 
  24   4  -8      133.32       21.26     98.32 o 
   7   1  -7     1531.85     1425.35    102.39 o 
   9   1  -7      269.09      297.64     52.51 o 
  11   1  -7      531.25      440.81     69.09 o 
  13   1  -7      497.26      492.61     67.56 o 
  15   1  -7     1216.70     1289.24    107.62 o 
  17   1  -7      383.04      427.18     68.41 o 
  19   1  -7      105.62      115.38     53.52 o 
  21   1  -7      626.12      607.97     90.34 o 
  23   1  -7       84.65       66.26     58.16 o 
  25   1  -7      522.63      698.09    166.08 o 
  27   1  -7      750.02      868.81    103.96 o 
  29   1  -7      254.16      160.39     70.44 o 
  31   1  -7       81.99       43.18    115.59 o 
  33   1  -7       71.05       80.19    124.89 o 
   7   3  -7      298.38      487.47     98.32 o 
   9   3  -7      346.76      435.69     59.77 o 
  11   3  -7      215.94      216.23     52.51 o 
  13   3  -7     1081.76     1127.64     95.77 o 
  15   3  -7     1908.22     1988.15    130.58 o 
  17   3  -7      328.57      270.55     59.16 o 
  19   3  -7      328.36      267.25     65.68 o 
  21   3  -7      612.15      592.05     82.67 o 
  23   3  -7      347.58      331.21     71.10 o 
  25   3  -7       38.81      -14.19     55.21 o 
  27   3  -7      583.62      549.35     87.23 o 
  29   3  -7      345.64      373.11     78.85 o 
  31   3  -7      559.69      368.74    110.27 o 
   7   5  -7     1156.26     1020.37    130.20 o 
   9   5  -7       55.46       79.02     43.09 o 
  11   5  -7       98.35       50.15     44.12 o 
  13   5  -7       71.41       59.63     46.86 o 
  15   5  -7      425.97      462.43    111.60 o 
  17   5  -7     1130.97     1082.10    110.27 o 
  19   5  -7      841.50      940.04    100.19 o 
  21   5  -7      101.07      152.24    111.60 o 
  23   5  -7        0.53      -18.14     54.39 o 
  25   5  -7      139.02      158.85     64.64 o 
  27   5  -7     1071.80     1321.20    171.39 o 
  29   5  -7      311.75      519.29    127.55 o 
  31   5  -7      106.04      233.19     76.97 o 
   9   7  -7      625.79      736.05    116.92 o 
  11   7  -7      418.16      568.94     71.40 o 
  13   7  -7       49.61      -13.91     44.12 o 
  15   7  -7      312.46      457.39     75.73 o 
  17   7  -7        0.96       88.17     67.76 o 
  19   7  -7      140.72      123.80     66.43 o 
  21   7  -7       50.83       34.86     90.34 o 
  23   7  -7      618.39      771.30     96.42 o 
  25   7  -7      140.97      218.10     98.32 o 
  27   7  -7      253.38      217.70     77.96 o 
  29   7  -7       46.00      154.68     75.25 o 
  11   9  -7       29.50       18.60     69.09 o 
  13   9  -7      919.54      973.77    199.29 o 
  15   9  -7      179.31       34.06     51.64 o 
  17   9  -7      481.50      575.21     80.79 o 
  19   9  -7      422.66      388.02     77.04 o 
  21   9  -7       61.91       47.18     71.74 o 
  23   9  -7      174.40      133.50     70.44 o 
  25   9  -7      591.25      809.04    107.44 o 
  27   9  -7      200.67      362.71     83.47 o 
  13  11  -7       75.91       85.03     82.37 o 
  15  11  -7       26.32      -44.33     53.33 o 
  17  11  -7      111.91       93.49     61.92 o 
  19  11  -7      634.02      741.81     96.75 o 
  21  11  -7       45.33       93.60     62.75 o 
  23  11  -7      345.90      377.90     84.74 o 
  25  11  -7       39.91       61.75     70.44 o 
  15  13  -7      107.38      146.15     93.00 o 
  17  13  -7       82.31      148.80     93.00 o 
  19  13  -7      305.09      331.47    146.15 o 
  21  13  -7      242.19      180.69     79.72 o 
   2   0  -6      445.98      370.44     82.37 o 
   6   0  -6     2658.69     3103.61    207.26 o 
  10   0  -6     1508.87     1506.63    151.46 o 
  14   0  -6     6719.55     6241.77    409.21 o 
  18   0  -6     8381.81     8936.18    544.73 o 
  22   0  -6     1385.91     1012.39    132.86 o 
  26   0  -6     1619.59     1788.30    191.32 o 
  30   0  -6      783.58      770.59    135.52 o 
  34   0  -6       40.45      106.29     90.34 o 
  38   0  -6       44.03      191.32    116.92 o 
   0   2  -6      141.85      119.57     31.94 o 
   2   2  -6     2119.81     2150.85     79.33 o 
   4   2  -6      511.64      514.54     42.96 o 
   6   2  -6      613.86      603.10     59.16 o 
   8   2  -6     3934.33     3739.08    183.19 o 
  10   2  -6      140.12      215.18     46.97 o 
  12   2  -6      274.27      293.32     51.64 o 
  14   2  -6     2177.49     1998.84    126.82 o 
  16   2  -6     1277.02     1269.14    199.29 o 
  18   2  -6     7343.57     6691.93    316.60 o 
  20   2  -6      118.89      121.31     51.64 o 
  22   2  -6        6.34       63.21     49.16 o 
  24   2  -6      170.00      179.73     57.28 o 
  26   2  -6      259.93      324.49    123.56 o 
  28   2  -6       79.66       66.96     56.27 o 
  30   2  -6      391.44      504.97     78.65 o 
  32   2  -6      452.10      391.07     76.97 o 
  34   2  -6      209.83      320.00     76.08 o 
  36   2  -6       27.82      -21.34     58.16 o 
  38   2  -6      137.79       -2.58     65.68 o 
   2   4  -6     1101.81     1123.11     53.96 o 
   4   4  -6      368.33      406.63     32.03 o 
   6   4  -6      409.80      398.22     69.09 o 
   8   4  -6       82.04       61.98     37.44 o 
  10   4  -6      331.32      256.84    100.97 o 
  12   4  -6     5170.15     5365.54    250.83 o 
  14   4  -6      276.75      277.61     55.40 o 
  16   4  -6     2868.82     3235.40    269.71 o 
  18   4  -6     1457.55     1583.13    164.75 o 
  20   4  -6      498.16      494.25     73.28 o 
  22   4  -6      927.98      845.54     92.99 o 
  24   4  -6      981.98      728.80     88.88 o 
  26   4  -6      841.97      680.21     85.48 o 
  28   4  -6      722.38      755.93     91.84 o 
  30   4  -6      688.29      811.04     96.64 o 
  32   4  -6       79.03        2.24     70.42 o 
  34   4  -6      210.67      136.85     69.52 o 
  36   4  -6       98.54       33.86     65.44 o 
   0   6  -6     2999.68     2845.59    171.39 o 
   2   6  -6      971.01      914.83     48.96 o 
   4   6  -6      278.73      286.16     40.90 o 
   6   6  -6      795.38      796.48     72.17 o 
   8   6  -6        1.11      -33.20     33.20 o 
  10   6  -6      547.16      479.21     61.92 o 
  12   6  -6     2430.94     2347.76    141.85 o 
  14   6  -6      684.29      638.62     76.08 o 
  16   6  -6      345.39      373.60     70.42 o 
  18   6  -6      169.68      161.37     54.83 o 
  20   6  -6      123.25       76.17     55.80 o 
  22   6  -6      382.63      349.73     93.00 o 
  24   6  -6      295.04      191.56     62.75 o 
  26   6  -6      540.75      562.40     82.42 o 
  28   6  -6      378.10      465.88     87.69 o 
  30   6  -6       96.94       56.11     57.28 o 
  32   6  -6      244.79      385.84     98.32 o 
  34   6  -6       68.60       78.39     65.76 o 
  36   6  -6      311.91      314.16     86.99 o 
   2   8  -6      247.82      302.72     37.69 o 
   4   8  -6     2066.84     2135.90    122.97 o 
   6   8  -6     1342.80     1287.36     94.87 o 
   8   8  -6     1937.82     1788.70    118.19 o 
  10   8  -6     1651.67     1626.95    114.20 o 
  12   8  -6      513.90      674.60     74.20 o 
  14   8  -6      924.68      986.33     90.77 o 
  16   8  -6     1261.36     1124.99     97.49 o 
  18   8  -6      597.31      531.45     73.77 o 
  20   8  -6      614.12      502.82     75.73 o 
  22   8  -6     1730.34     2134.02    144.64 o 
  24   8  -6      300.52      291.84     69.99 o 
  26   8  -6      154.95      219.94     65.68 o 
  28   8  -6      119.35       88.27     64.31 o 
  30   8  -6      221.21      182.28     75.73 o 
  32   8  -6      522.12      563.49     94.54 o 
  34   8  -6      162.22      284.30     81.72 o 
   0  10  -6     1832.51     1711.24    159.43 o 
   2  10  -6      293.76      261.81     50.49 o 
   4  10  -6      438.07      429.65     59.79 o 
   6  10  -6      698.71      696.04     81.04 o 
   8  10  -6      450.61      663.10    102.30 o 
  10  10  -6      462.87      510.03     73.07 o 
  12  10  -6     2388.48     2140.71    139.89 o 
  14  10  -6      608.16      671.17    203.28 o 
  16  10  -6       99.80      104.67     51.71 o 
  18  10  -6      140.02      272.95     79.72 o 
  20  10  -6     1563.36     1356.36    118.77 o 
  22  10  -6      631.27      700.56     91.11 o 
  24  10  -6       16.65       95.13     60.87 o 
  26  10  -6       32.77      -55.21     55.21 o 
  28  10  -6       10.02       67.97     90.34 o 
  30  10  -6      214.86      433.38    167.40 o 
  32  10  -6       21.80       17.25     66.52 o 
   2  12  -6     1211.52     1517.26    154.12 o 
   4  12  -6      963.03     1038.29    107.62 o 
   6  12  -6     1966.21     2112.76    132.21 o 
   8  12  -6     1766.03     1721.69    121.96 o 
  10  12  -6      366.65      452.78    167.40 o 
  12  12  -6      240.35      204.74     57.10 o 
  14  12  -6      140.32      100.65     57.13 o 
  16  12  -6       68.46       26.33     52.51 o 
  18  12  -6      295.67      343.81     98.32 o 
  20  12  -6       81.42       90.34     60.04 o 
  22  12  -6      751.15      571.56     91.55 o 
  24  12  -6       91.60      112.93     75.73 o 
  26  12  -6       82.58      206.05     73.35 o 
  28  12  -6      625.37      647.45    119.57 o 
  30  12  -6      279.62      285.50     85.03 o 
   4  14  -6      130.72      207.26     82.37 o 
   6  14  -6      204.75      254.16     65.10 o 
   8  14  -6      196.55      182.28     63.77 o 
  10  14  -6       40.42       77.31     49.55 o 
  12  14  -6      301.12      235.04     61.24 o 
  14  14  -6      111.03       74.58     55.99 o 
  16  14  -6      276.68      184.38     69.09 o 
  18  14  -6       69.03       25.40     56.73 o 
  20  14  -6       98.40       29.56     60.87 o 
  22  14  -6       65.20      136.90     64.64 o 
  24  14  -6      302.79      375.62    124.89 o 
  26  14  -6      202.40      120.82    217.89 o 
  28  14  -6      515.60      754.70    106.15 o 
   6  16  -6      122.86      231.18     85.03 o 
   8  16  -6      457.89      558.01    122.23 o 
  10  16  -6      690.23      763.04     91.55 o 
  12  16  -6      396.43      302.80    184.68 o 
  14  16  -6      224.68      184.54     66.52 o 
  16  16  -6      165.78      324.33     73.35 o 
  18  16  -6       17.03       62.19     74.40 o 
  20  16  -6       78.48       61.94     63.80 o 
  22  16  -6       97.86      140.55     71.10 o 
  24  16  -6       24.57      179.33     72.99 o 
  10  18  -6      194.58      193.98    103.63 o 
  12  18  -6       71.95       66.43     85.03 o 
  14  18  -6       77.29       47.36    116.92 o 
  16  18  -6      811.47     1135.09    119.21 o 
  18  18  -6       65.03      -19.91    174.05 o 
   1   1  -5      960.18      884.53     43.81 o 
   3   1  -5      777.62      866.01     41.31 o 
   5   1  -5     2102.30     2146.23     79.39 o 
   7   1  -5     5660.55     5358.12    248.95 o 
   9   1  -5     1291.56     1332.36     51.42 o 
  11   1  -5       25.99       83.67     34.72 o 
  13   1  -5     2436.61     2268.70    129.65 o 
  15   1  -5     5073.76     4785.28    224.53 o 
  17   1  -5     2102.03     2261.28    128.70 o 
  19   1  -5     3124.37     2764.51    158.76 o 
  21   1  -5     4659.48     4525.62    226.40 o 
  23   1  -5     1426.09     1290.84    106.15 o 
  25   1  -5     6750.80     6929.20    307.20 o 
  27   1  -5      496.63      538.84     76.08 o 
  29   1  -5      426.72      300.11     64.80 o 
  31   1  -5      910.13      963.24     99.58 o 
  33   1  -5       79.25      116.92     58.25 o 
  35   1  -5      136.01      169.77     60.04 o 
  37   1  -5       31.64      -48.85     48.85 o 
  39   1  -5       51.00       79.41    103.63 o 
  41   1  -5       72.45       41.11     67.56 o 
   1   3  -5     2755.13     2700.29     92.30 o 
   3   3  -5     5168.08     5427.77    167.70 o 
   5   3  -5     2486.55     2771.83     91.78 o 
   7   3  -5     1930.64     2072.46    114.61 o 
   9   3  -5      142.83      129.70     23.06 o 
  11   3  -5      844.27      924.93     74.20 o 
  13   3  -5      510.24      472.68     62.44 o 
  15   3  -5     1985.32     2034.99    135.52 o 
  17   3  -5     2947.16     3028.90    459.70 o 
  19   3  -5     5636.73     5776.67    269.71 o 
  21   3  -5     1721.94     1531.67    192.65 o 
  23   3  -5      352.76      355.73     61.04 o 
  25   3  -5     4721.82     4273.53    305.58 o 
  27   3  -5      282.67      347.51     68.56 o 
  29   3  -5     1110.78     1054.94     99.58 o 
  31   3  -5      136.58      170.57     58.99 o 
  33   3  -5       29.00      -22.14     91.67 o 
  35   3  -5      140.86      192.65     63.88 o 
  37   3  -5     1199.72     1272.50    122.09 o 
  39   3  -5       18.36       27.21     57.88 o 
  41   3  -5      492.62      548.67     92.07 o 
   1   5  -5     1834.91     1879.89     71.69 o 
   3   5  -5     2116.72     1970.75     81.05 o 
   5   5  -5     4512.23     4761.97    195.60 o 
   7   5  -5      796.61      821.93     42.06 o 
   9   5  -5     1328.46     1421.08     66.02 o 
  11   5  -5      828.24      842.27     51.37 o 
  13   5  -5     2692.98     2793.00    243.13 o 
  15   5  -5      770.12      825.08     77.04 o 
  17   5  -5     1481.86     1505.74    105.17 o 
  19   5  -5      687.69      651.86     72.17 o 
  21   5  -5     2068.49     2190.49    142.76 o 
  23   5  -5     2225.21     2230.16    139.97 o 
  25   5  -5     1836.89     1869.14    133.36 o 
  27   5  -5      495.82      527.94    143.49 o 
  29   5  -5       21.63       83.38     54.39 o 
  31   5  -5       75.33       66.29     59.79 o 
  33   5  -5      568.07      609.81    118.25 o 
  35   5  -5        3.20      -28.33     78.39 o 
  37   5  -5      357.48      458.02     87.23 o 
  39   5  -5      467.21      465.45     96.99 o 
  41   5  -5      441.27      630.52     97.65 o 
   1   7  -5     4149.85     4091.04    133.83 o 
   3   7  -5      404.62      396.89     31.68 o 
   5   7  -5     3345.41     3355.86    110.67 o 
   7   7  -5      133.73      115.74     25.71 o 
   9   7  -5      314.16      228.53     27.57 o 
  11   7  -5     4479.92     4282.78    157.49 o 
  13   7  -5     2145.80     1997.23    155.45 o 
  15   7  -5      636.27      537.87     63.88 o 
  17   7  -5     3283.96     3162.86    168.09 o 
  19   7  -5      892.01      871.18    166.08 o 
  21   7  -5       67.48       83.36     50.63 o 
  23   7  -5       41.27       44.25     48.74 o 
  25   7  -5       14.94        5.26     67.76 o 
  27   7  -5        5.88       31.74     50.31 o 
  29   7  -5      790.16      707.31     87.35 o 
  31   7  -5      149.13      214.44     62.92 o 
  33   7  -5       38.71       90.89     59.16 o 
  35   7  -5      320.60      514.22     84.49 o 
  37   7  -5      286.26      319.62     77.82 o 
  39   7  -5      842.03      939.49    244.46 o 
   1   9  -5     1210.53     1234.12     59.59 o 
   3   9  -5     1642.79     1594.21     67.83 o 
   5   9  -5       73.52      109.72     27.99 o 
   7   9  -5      778.04      768.34     52.36 o 
   9   9  -5       45.40        6.21     27.77 o 
  11   9  -5     1010.42      989.38     83.22 o 
  13   9  -5      331.28      392.39     57.88 o 
  15   9  -5     1318.53     1412.48    164.75 o 
  17   9  -5      166.45      143.01     66.43 o 
  19   9  -5     1348.84     1219.01    101.41 o 
  21   9  -5     1433.44     1402.75    115.54 o 
  23   9  -5     2502.21     2483.01    153.12 o 
  25   9  -5     1085.60     1074.05    103.96 o 
  27   9  -5      413.45      522.49     76.42 o 
  29   9  -5      570.66      668.54     88.25 o 
  31   9  -5       13.41      -41.19     52.61 o 
  33   9  -5        6.91       -5.23     56.27 o 
  35   9  -5      194.27       67.70    102.30 o 
  37   9  -5      268.15      351.55     79.84 o 
  39   9  -5       81.07       84.14     67.56 o 
   1  11  -5     4551.53     4598.04    156.79 o 
   3  11  -5     5374.82     5491.90    204.44 o 
   5  11  -5       56.02       56.50     40.25 o 
   7  11  -5       34.59       69.12     36.96 o 
   9  11  -5      165.64      199.17     49.76 o 
  11  11  -5      453.52      350.99     59.77 o 
  13  11  -5      295.03      322.67     57.28 o 
  15  11  -5     1247.22     1560.48    179.36 o 
  17  11  -5       29.91        0.76     45.78 o 
  19  11  -5      282.99      268.66     61.66 o 
  21  11  -5      201.65      166.32     59.77 o 
  23  11  -5      154.00      150.20     58.63 o 
  25  11  -5      239.91      184.08    170.06 o 
  27  11  -5       61.05       -2.35     56.27 o 
  29  11  -5       72.90       67.88     83.70 o 
  31  11  -5       55.35      110.22    102.30 o 
  33  11  -5      126.06      130.57     67.56 o 
  35  11  -5      160.51      119.05    138.17 o 
  37  11  -5      169.79      230.47     77.96 o 
   1  13  -5     5114.37     5226.08    197.28 o 
   3  13  -5     1273.63     1315.10    100.26 o 
   5  13  -5      544.83      527.76     50.54 o 
   7  13  -5     1600.58     1809.55    122.20 o 
   9  13  -5       58.32       91.13     47.66 o 
  11  13  -5     1865.49     1802.97    125.72 o 
  13  13  -5     2151.48     2195.56    140.58 o 
  15  13  -5      164.85      232.02     62.44 o 
  17  13  -5      164.87       77.78     51.03 o 
  19  13  -5      238.42      225.33     86.36 o 
  21  13  -5      137.96      147.24    103.63 o 
  23  13  -5      231.26      305.91     87.69 o 
  25  13  -5      586.20      660.95     90.19 o 
  27  13  -5        0.44      -15.38     57.10 o 
  29  13  -5       30.81      -29.23     58.25 o 
  31  13  -5       97.22       82.19     67.56 o 
  33  13  -5       99.07      -54.06    103.63 o 
   1  15  -5     1743.11     1782.35    112.69 o 
   3  15  -5     3354.88     3183.33    239.15 o 
   5  15  -5     1115.80     1323.08    106.05 o 
   7  15  -5     1082.58     1375.81    142.16 o 
   9  15  -5     1384.55     1221.93    105.85 o 
  11  15  -5      331.56      378.00     66.94 o 
  13  15  -5      304.10      449.68     71.88 o 
  15  15  -5      250.33      301.85     68.41 o 
  17  15  -5      803.72      846.90     98.74 o 
  19  15  -5       57.47       25.22     55.40 o 
  21  15  -5      128.32      191.63     63.80 o 
  23  15  -5      100.52       48.70     60.04 o 
  25  15  -5       71.84      -28.97     56.73 o 
  27  15  -5       44.42      116.01     67.64 o 
  29  15  -5        4.99       80.32     71.74 o 
  31  15  -5        8.84      112.69     91.67 o 
   1  17  -5     1416.47     1554.46    156.78 o 
   3  17  -5     1504.17     1620.89    162.09 o 
   5  17  -5      553.20      523.47     98.32 o 
   7  17  -5      455.58      730.73    116.92 o 
   9  17  -5       20.95      -13.67     46.50 o 
  11  17  -5       35.59       81.04     54.49 o 
  13  17  -5      451.35      682.12     89.23 o 
  15  17  -5       29.67        3.37     55.99 o 
  17  17  -5      148.91      196.78    100.97 o 
  19  17  -5      399.83      608.85     92.07 o 
  21  17  -5      354.90      402.28     82.84 o 
  23  17  -5       49.39        4.63     65.04 o 
  25  17  -5      293.00      377.89     86.63 o 
  27  17  -5       12.38       97.44     71.33 o 
   5  19  -5      284.92      382.64     95.66 o 
   7  19  -5      522.84      874.22    122.23 o 
   9  19  -5      445.76      379.98     98.32 o 
  11  19  -5       58.55      106.29     79.72 o 
  13  19  -5       54.86      183.69     64.64 o 
  15  19  -5      179.62       42.28     61.26 o 
  17  19  -5       94.78       91.44     68.41 o 
  19  19  -5       91.58      134.03     98.32 o 
  21  19  -5     1002.25     1103.84    125.85 o 
  23  19  -5      416.16      544.15    232.51 o 
   9  21  -5      199.94      249.78     93.00 o 
  11  21  -5      169.06      188.66     93.00 o 
  13  21  -5      118.55      178.03     95.66 o 
  15  21  -5      150.94      127.55     95.66 o 
   0   0  -4    26992.51    27616.33   1506.64 o 
   4   0  -4      131.98      224.89     27.44 o 
   8   0  -4    12535.26    13030.30    513.68 o 
  12   0  -4     5926.95     6286.95    385.29 o 
  16   0  -4    11337.45    10187.72    627.10 o 
  20   0  -4     7611.42     6720.07    449.07 o 
  24   0  -4     8945.43     9098.27    563.33 o 
  28   0  -4     3107.59     2893.70    233.83 o 
  32   0  -4     2473.35     2537.63    207.26 o 
  36   0  -4     2577.50     2691.75    228.52 o 
  40   0  -4        2.35       95.66     79.72 o 
  44   0  -4      101.33      207.26     98.32 o 
   2   2  -4      550.00      483.80     28.74 o 
   4   2  -4      504.61      550.40     30.39 o 
   6   2  -4     1431.37     1485.57     85.48 o 
   8   2  -4     1903.02     1955.12     66.96 o 
  10   2  -4     1928.46     1971.57    108.03 o 
  12   2  -4      594.00      547.48     52.61 o 
  14   2  -4     3434.84     3136.29    314.88 o 
  16   2  -4     3844.05     3966.08    188.83 o 
  18   2  -4     5927.08     5005.25    245.19 o 
  20   2  -4     8260.26     8003.76    354.17 o 
  22   2  -4      517.99      553.56     61.92 o 
  24   2  -4     4003.19     4159.44    207.62 o 
  26   2  -4     1821.45     1887.21    129.48 o 
  28   2  -4     6664.97     6193.05    293.09 o 
  30   2  -4      604.57      629.64     75.09 o 
  32   2  -4     1371.90     1633.82    123.97 o 
  34   2  -4      838.25      805.13     91.11 o 
  36   2  -4       42.21       -1.33     70.42 o 
  38   2  -4      151.50      118.12     61.92 o 
  40   2  -4       78.50       73.03     56.27 o 
  42   2  -4       72.25      -17.79    127.55 o 
  44   2  -4       67.56        9.00     71.74 o 
   0   4  -4    16395.98    15602.76    906.11 o 
   2   4  -4     9955.32    10483.24    295.93 o 
   4   4  -4     2312.42     2249.84     76.89 o 
   6   4  -4      108.68      157.38     18.90 o 
   8   4  -4     9077.29     8835.49    376.72 o 
  10   4  -4     2825.72     2633.05    101.60 o 
  12   4  -4     1357.14     1589.21    130.20 o 
  14   4  -4     1537.07     1733.13    186.00 o 
  16   4  -4     6451.28     6480.94    290.29 o 
  18   4  -4    10118.70     9295.44    479.63 o 
  20   4  -4     7068.82     6487.73    296.87 o 
  22   4  -4     1185.76     1146.81    248.45 o 
  24   4  -4     3332.62     3508.90    179.36 o 
  26   4  -4     1235.05     1253.86    186.00 o 
  28   4  -4     6169.73     5818.74    285.60 o 
  30   4  -4     1908.64     2098.01    136.21 o 
  32   4  -4      367.12      247.50     60.13 o 
  34   4  -4      910.81      997.05    144.82 o 
  36   4  -4     1237.15      945.34     99.53 o 
  38   4  -4      244.06      321.43     69.52 o 
  40   4  -4      403.43      384.51     76.08 o 
  42   4  -4      168.80      109.64     64.80 o 
  44   4  -4      238.65      174.63     85.03 o 
   2   6  -4     1512.50     1461.12     56.96 o 
   4   6  -4     3054.55     3269.21    108.50 o 
   6   6  -4     4634.04     4627.58    144.33 o 
   8   6  -4     1110.04     1102.76    109.60 o 
  10   6  -4     1269.86     1308.28     88.25 o 
  12   6  -4     4508.08     4688.63    163.66 o 
  14   6  -4     2440.44     2374.65    249.78 o 
  16   6  -4     1242.66     1466.70     94.87 o 
  18   6  -4     1176.70     1227.11     90.19 o 
  20   6  -4       99.76       94.24     61.12 o 
  22   6  -4     1619.74     1696.51    115.54 o 
  24   6  -4     5414.26     5334.70    252.71 o 
  26   6  -4      130.29      163.39     51.64 o 
  28   6  -4      474.81      334.01     61.92 o 
  30   6  -4     1442.77     1586.00    372.01 o 
  32   6  -4       28.11      -20.48     54.47 o 
  34   6  -4      167.72      267.79     64.80 o 
  36   6  -4      866.07      863.84    205.93 o 
  38   6  -4      196.36      263.06     71.40 o 
  40   6  -4      231.36      377.32     79.71 o 
  42   6  -4      437.37      636.75     90.13 o 
  44   6  -4      357.17      414.18     82.10 o 
   0   8  -4     3486.02     3459.17    203.28 o 
   2   8  -4     3467.62     3655.67    122.20 o 
   4   8  -4     1931.51     1982.22     74.98 o 
   6   8  -4     3254.62     3379.76    131.70 o 
   8   8  -4      109.81      111.93     24.27 o 
  10   8  -4     1361.03     1356.45     66.03 o 
  12   8  -4     1356.96     1385.57     95.60 o 
  14   8  -4     1652.08     1652.92     75.61 o 
  16   8  -4        8.95       23.37     18.92 o 
  18   8  -4      141.06      183.62     45.78 o 
  20   8  -4      144.79       26.11     43.09 o 
  22   8  -4     1109.86      946.67     87.23 o 
  24   8  -4       17.99       81.39     50.63 o 
  26   8  -4      560.78      501.13     87.69 o 
  28   8  -4      313.55      357.99     81.04 o 
  30   8  -4       22.00       33.38     66.43 o 
  32   8  -4      272.09      177.70     60.04 o 
  34   8  -4      317.67      317.11     71.10 o 
  36   8  -4       31.66       51.22     94.33 o 
  38   8  -4      301.79      233.32     67.56 o 
  40   8  -4       40.81      -68.46     91.67 o 
  42   8  -4      190.03      207.99     74.53 o 
   2  10  -4      230.74      248.75     37.29 o 
   4  10  -4     5330.10     5135.00    202.60 o 
   6  10  -4     7665.56     7147.00    257.62 o 
   8  10  -4      646.51      664.42     47.92 o 
  10  10  -4      380.09      446.13     55.81 o 
  12  10  -4     1930.48     1931.92     88.36 o 
  14  10  -4      696.66      683.27    112.02 o 
  16  10  -4      182.16      178.13     65.10 o 
  18  10  -4      348.08      426.76     60.53 o 
  20  10  -4      480.99      362.84     61.24 o 
  22  10  -4      933.83      663.95     82.42 o 
  24  10  -4     2426.40     2284.80    147.27 o 
  26  10  -4     1491.30     1367.01    114.20 o 
  28  10  -4     1805.05     2106.49    298.94 o 
  30  10  -4      684.84      591.33     79.84 o 
  32  10  -4      508.90      546.92     81.33 o 
  34  10  -4      214.42      259.58     93.00 o 
  36  10  -4      817.90     1111.23    118.25 o 
  38  10  -4       67.42      124.69    136.85 o 
  40  10  -4      292.63      296.86     73.28 o 
   0  12  -4    19622.95    20978.63   1171.83 o 
   2  12  -4     5861.76     5456.81    199.36 o 
   4  12  -4     3590.49     3222.46    132.80 o 
   6  12  -4      383.63      287.42     36.96 o 
   8  12  -4      978.63     1055.29     64.50 o 
  10  12  -4     8716.15     9219.90    316.80 o 
  12  12  -4     1303.51     1375.95     75.41 o 
  14  12  -4      294.73      181.71     48.42 o 
  16  12  -4      168.34      160.17     50.31 o 
  18  12  -4     1465.74     1398.11    115.59 o 
  20  12  -4      404.89      304.08     65.44 o 
  22  12  -4      465.92      357.19     68.10 o 
  24  12  -4     1142.63     1281.22    166.08 o 
  26  12  -4      125.88      171.89     59.77 o 
  28  12  -4      639.23      704.70     87.35 o 
  30  12  -4      959.46      769.39    106.29 o 
  32  12  -4        4.55       88.80     57.43 o 
  34  12  -4     2064.19     2225.16    201.95 o 
  36  12  -4       17.45      -55.21     55.21 o 
  38  12  -4      390.13      559.43     91.00 o 
   2  14  -4     2889.74     2978.53    151.24 o 
   4  14  -4      358.37      533.55     49.61 o 
   6  14  -4      985.66     1031.04     69.53 o 
   8  14  -4     1395.32     1422.98     80.27 o 
  10  14  -4     2409.31     2396.72    132.13 o 
  12  14  -4      175.49      141.73     49.76 o 
  14  14  -4      681.77      646.42     76.42 o 
  16  14  -4      496.77      669.53     79.84 o 
  18  14  -4      147.46      202.58     66.43 o 
  20  14  -4      155.32      210.16     85.03 o 
  22  14  -4      600.98      744.73     91.00 o 
  24  14  -4      488.77      630.71     87.35 o 
  26  14  -4       11.31      -28.61     52.51 o 
  28  14  -4       40.48       73.19     61.92 o 
  30  14  -4       60.28       58.97     62.75 o 
  32  14  -4      648.86      759.35     97.99 o 
  34  14  -4      308.38      420.48    111.60 o 
  36  14  -4        7.45      -15.62     65.10 o 
   0  16  -4      963.41      831.71    111.60 o 
   2  16  -4     2869.51     3238.15    168.16 o 
   4  16  -4     1274.95     1221.47    111.60 o 
   6  16  -4     2621.82     2664.10    338.79 o 
   8  16  -4     1698.36     1614.17    138.08 o 
  10  16  -4     3787.43     2914.36    178.23 o 
  12  16  -4      208.23      140.37     63.77 o 
  14  16  -4      268.32      152.59     77.06 o 
  16  16  -4       58.43      103.26     53.62 o 
  18  16  -4      196.45      152.87     57.88 o 
  20  16  -4      132.36      218.37     62.42 o 
  22  16  -4       11.27      -25.75     51.64 o 
  24  16  -4       93.15       68.28     55.40 o 
  26  16  -4       24.17       62.73     56.73 o 
  28  16  -4      173.94      378.95     77.15 o 
  30  16  -4      362.04      397.87     99.65 o 
  32  16  -4       53.55       -9.30     60.13 o 
  34  16  -4      394.10      343.90     82.61 o 
   2  18  -4     3246.46     3772.06    188.83 o 
   4  18  -4      193.64      224.46     51.64 o 
   6  18  -4      180.32       99.41     47.23 o 
   8  18  -4      248.92      286.98     85.03 o 
  10  18  -4     1339.80     1506.64    170.06 o 
  12  18  -4       66.10       32.95     50.43 o 
  14  18  -4      309.11      343.32     70.73 o 
  16  18  -4      648.24      647.09     89.12 o 
  18  18  -4      109.97       81.76     60.53 o 
  20  18  -4       15.07        7.59     57.88 o 
  22  18  -4      439.36      386.08     78.52 o 
  24  18  -4       66.26      135.63     66.94 o 
  26  18  -4       58.06      -50.94     60.04 o 
  28  18  -4      197.01       74.40     68.84 o 
  30  18  -4       24.24       34.40     67.56 o 
   0  20  -4     2033.82     2274.57    201.95 o 
   2  20  -4      415.97      588.31     85.03 o 
   4  20  -4      892.09      898.14    122.23 o 
   6  20  -4        8.38      108.95     77.06 o 
   8  20  -4       59.69       61.12     79.72 o 
  10  20  -4     1635.37     1623.55    175.38 o 
  12  20  -4      540.38      688.22    124.89 o 
  14  20  -4      279.34      539.41    116.92 o 
  16  20  -4       49.43       13.29     71.74 o 
  18  20  -4      382.29      396.35    111.60 o 
  20  20  -4      246.95      143.49     69.52 o 
  22  20  -4      557.91      577.53     96.99 o 
  24  20  -4      225.97      255.93     79.75 o 
  26  20  -4      250.45      225.22    108.95 o 
   2  22  -4       40.96      209.92     82.37 o 
   4  22  -4       84.06      188.66     85.03 o 
   6  22  -4      249.46      302.92     98.32 o 
   8  22  -4      265.67      422.50    111.60 o 
  10  22  -4      170.53       87.69     85.03 o 
  12  22  -4      237.66      154.12     93.00 o 
  14  22  -4      352.18      502.21    119.57 o 
  16  22  -4      374.58      411.87    114.26 o 
  18  22  -4       87.88      -53.14     79.72 o 
   6  24  -4       23.60       50.49     82.37 o 
   8  24  -4      167.90      329.49    108.95 o 
   1   1  -3     9527.01     8602.60    301.20 o 
   3   1  -3     5166.77     5321.99    170.67 o 
   5   1  -3     2844.52     3059.94    137.16 o 
   7   1  -3     2633.86     2647.12     80.38 o 
   9   1  -3     5370.61     5052.69    231.11 o 
  11   1  -3      864.01      703.77     54.49 o 
  13   1  -3    28109.24    27678.80   1084.14 o 
  15   1  -3      500.04      510.03     49.76 o 
  17   1  -3    10023.14     9491.80    409.61 o 
  19   1  -3      639.40      608.46     56.27 o 
  21   1  -3     1009.66      910.08     71.40 o 
  23   1  -3    10922.33    10507.94    439.66 o 
  25   1  -3     3687.57     3667.14    180.38 o 
  27   1  -3      737.05      757.20     74.06 o 
  29   1  -3     3643.35     3507.68    209.92 o 
  31   1  -3    12566.81    12725.66    534.55 o 
  33   1  -3     1162.88     1139.94     97.70 o 
  35   1  -3      789.57      785.07     96.99 o 
  37   1  -3      701.21      627.38     77.04 o 
  39   1  -3      641.95      684.85    127.55 o 
  41   1  -3       48.79        6.04     51.64 o 
  43   1  -3      567.11      618.37    175.38 o 
  45   1  -3      432.99      387.63     74.06 o 
  47   1  -3      123.29      109.02     63.80 o 
   1   3  -3    12798.40    11585.68    336.80 o 
   3   3  -3     1054.20     1311.07     67.96 o 
   5   3  -3    13085.70    12464.03    371.64 o 
   7   3  -3     1398.22     1432.46    106.29 o 
   9   3  -3    17696.53    18735.46    522.70 o 
  11   3  -3    10290.05    10076.39    515.50 o 
  13   3  -3    28409.73    30282.68   1804.24 o 
  15   3  -3     3432.11     3744.12    220.55 o 
  17   3  -3     3195.05     3245.97    157.83 o 
  19   3  -3     2145.13     2178.36    118.37 o 
  21   3  -3     8582.54     8473.55    381.41 o 
  23   3  -3     3247.05     2896.81    410.54 o 
  25   3  -3     2730.38     2704.80    148.44 o 
  27   3  -3     1047.18     1096.92     88.25 o 
  29   3  -3       64.62      106.01     44.12 o 
  31   3  -3     4354.54     4622.26    302.92 o 
  33   3  -3      431.99      338.25     90.34 o 
  35   3  -3      658.96      582.11     77.82 o 
  37   3  -3      241.47      200.62     56.37 o 
  39   3  -3      575.23      549.55    146.15 o 
  41   3  -3      172.23      175.01     61.66 o 
  43   3  -3      140.49      196.67     64.80 o 
  45   3  -3      101.18      159.04     62.92 o 
  47   3  -3       38.69      -35.87     56.37 o 
   1   5  -3      141.53      168.04     19.23 o 
   3   5  -3      850.72      961.79     41.64 o 
   5   5  -3     5241.89     5582.91    191.77 o 
   7   5  -3    22731.88    25048.49   1093.93 o 
   9   5  -3    24420.44    23429.31   1243.40 o 
  11   5  -3      950.03     1188.97     46.91 o 
  13   5  -3     5136.16     5113.40    134.23 o 
  15   5  -3     1743.51     1833.52     74.98 o 
  17   5  -3     1153.14     1018.29     67.78 o 
  19   5  -3    14401.74    14754.88    601.26 o 
  21   5  -3     2306.02     2628.74    219.22 o 
  23   5  -3      568.42      720.65     69.22 o 
  25   5  -3      726.93      654.87     91.67 o 
  27   5  -3     2658.75     2642.92    147.49 o 
  29   5  -3     1890.27     1798.67    180.69 o 
  31   5  -3      963.71      867.54    191.32 o 
  33   5  -3     1291.25     1174.55    101.41 o 
  35   5  -3      862.22      944.61     92.99 o 
  37   5  -3      139.71       -0.10     47.89 o 
  39   5  -3       84.60       95.47     53.52 o 
  41   5  -3      183.51       75.32     57.28 o 
  43   5  -3      499.91      682.92     87.35 o 
  45   5  -3      137.32       76.22    134.19 o 
   1   7  -3     4404.95     4176.39    134.83 o 
   3   7  -3     2570.14     2822.86    180.91 o 
   5   7  -3     7913.15     7955.10    275.04 o 
   7   7  -3    23913.82    23216.46   1395.31 o 
   9   7  -3    14053.92    14478.80    476.52 o 
  11   7  -3    13123.80    13768.15    458.07 o 
  13   7  -3     4740.99     4937.40    222.65 o 
  15   7  -3     5056.89     5086.89    232.96 o 
  17   7  -3     5141.73     5272.96    186.13 o 
  19   7  -3      262.60      255.72     17.34 o 
  21   7  -3      261.32      313.46     49.55 o 
  23   7  -3      364.18      425.86     57.28 o 
  25   7  -3      381.14      549.70     63.55 o 
  27   7  -3     3973.26     3765.61    195.38 o 
  29   7  -3      534.32      667.73     93.00 o 
  31   7  -3      760.86      769.62     82.61 o 
  33   7  -3      199.32      307.09     59.16 o 
  35   7  -3      774.14      595.60     79.44 o 
  37   7  -3        5.19       -8.51     95.66 o 
  39   7  -3      343.86      515.69     76.76 o 
  41   7  -3       39.00       17.27     52.61 o 
  43   7  -3       78.62       27.17     54.10 o 
  45   7  -3      289.54      365.96     76.97 o 
   1   9  -3     5999.66     5591.74    174.02 o 
   3   9  -3     2820.79     2823.62    110.37 o 
   5   9  -3     3426.53     3302.77    128.70 o 
   7   9  -3     6824.76     7259.13    245.38 o 
   9   9  -3     6685.97     6665.42    272.71 o 
  11   9  -3     5890.12     6543.37    232.97 o 
  13   9  -3     3572.02     3585.80    157.54 o 
  15   9  -3      196.45      259.84     29.83 o 
  17   9  -3     1115.72     1082.60    119.89 o 
  19   9  -3     2025.20     1905.46    120.21 o 
  21   9  -3      100.73      114.76     22.49 o 
  23   9  -3     2040.21     1955.67    126.82 o 
  25   9  -3      582.34      444.06    110.27 o 
  27   9  -3      150.63      164.75     48.85 o 
  29   9  -3      256.68      190.95     53.52 o 
  31   9  -3      110.06      109.32     51.71 o 
  33   9  -3     2660.05     2658.71    159.68 o 
  35   9  -3      912.21      869.94    104.96 o 
  37   9  -3      326.54      374.90     70.29 o 
  39   9  -3      165.13      221.88     62.00 o 
  41   9  -3       15.76       28.90     52.51 o 
  43   9  -3       63.96      121.62     61.04 o 
   1  11  -3      280.76      258.79     31.17 o 
   3  11  -3     5596.71     5271.43    189.18 o 
   5  11  -3     6136.36     6363.76    279.39 o 
   7  11  -3     2277.45     2273.99    235.98 o 
   9  11  -3     3920.70     4541.26    164.88 o 
  11  11  -3     1080.53     1169.41    117.18 o 
  13  11  -3     1910.69     1864.47    148.85 o 
  15  11  -3      195.53      137.20     37.81 o 
  17  11  -3     4612.34     4923.03    179.70 o 
  19  11  -3       97.91      111.92     27.83 o 
  21  11  -3      717.02      695.72     76.42 o 
  23  11  -3      208.03      205.94    115.59 o 
  25  11  -3      573.57      424.22     67.64 o 
  27  11  -3      381.26      429.80     66.21 o 
  29  11  -3      459.51      411.30    140.83 o 
  31  11  -3      354.03      297.20     67.64 o 
  33  11  -3        5.07      -45.78     45.78 o 
  35  11  -3      714.87      700.38    175.38 o 
  37  11  -3      696.68      690.18     88.07 o 
  39  11  -3      444.50      578.00     88.25 o 
  41  11  -3       24.69       22.35     57.28 o 
  43  11  -3      293.20      247.22     74.53 o 
   1  13  -3     2844.52     2731.19    145.61 o 
   3  13  -3      534.75      556.78     75.73 o 
   5  13  -3     7624.87     7710.04    266.29 o 
   7  13  -3     1581.38     1707.37     91.16 o 
   9  13  -3     2241.63     2290.23    149.75 o 
  11  13  -3     1403.39     1312.91     76.17 o 
  13  13  -3     2530.71     2098.16    100.60 o 
  15  13  -3      583.17      638.83     52.11 o 
  17  13  -3      227.50      233.75     35.61 o 
  19  13  -3     1875.79     1845.10    124.85 o 
  21  13  -3      155.49      119.33     50.43 o 
  23  13  -3       47.32       -9.95     43.41 o 
  25  13  -3       39.42      -34.88     44.63 o 
  27  13  -3      839.54      785.67    178.03 o 
  29  13  -3       73.45       59.99     55.40 o 
  31  13  -3     2378.86     2639.32    168.82 o 
  33  13  -3      732.84      647.14     87.35 o 
  35  13  -3       94.70       82.29     60.87 o 
  37  13  -3      306.65      144.91     64.31 o 
  39  13  -3       80.68       94.35     60.01 o 
  41  13  -3       31.69       76.53    201.95 o 
   1  15  -3      155.39       61.37     39.32 o 
   3  15  -3      827.18      928.20     78.85 o 
   5  15  -3    12437.35    12916.64    854.29 o 
   7  15  -3     2082.23     1957.26     99.40 o 
   9  15  -3     1490.49     1629.59    106.64 o 
  11  15  -3       21.68      -24.95     27.94 o 
  13  15  -3     5682.90     5509.10    217.38 o 
  15  15  -3     2921.60     3081.73    131.37 o 
  17  15  -3      471.65      482.12     74.40 o 
  19  15  -3      273.28      273.41    103.63 o 
  21  15  -3       40.97      115.32     51.44 o 
  23  15  -3      859.12     1039.30    118.25 o 
  25  15  -3      339.51      468.57    120.90 o 
  27  15  -3      639.31      545.67     81.59 o 
  29  15  -3      108.96       63.08     57.10 o 
  31  15  -3     1123.95     1123.34    113.88 o 
  33  15  -3        2.72       34.00     60.04 o 
  35  15  -3      259.12      131.70     73.07 o 
  37  15  -3       33.36       72.58     62.42 o 
   1  17  -3     1129.82     1083.47     90.13 o 
   3  17  -3     2973.80     2704.35    151.03 o 
   5  17  -3     3961.30     4145.38    305.58 o 
   7  17  -3       47.95      119.01     43.89 o 
   9  17  -3      553.10      717.21     71.88 o 
  11  17  -3      394.38      496.93     54.18 o 
  13  17  -3     4032.86     4166.80    347.53 o 
  15  17  -3     1399.72     1249.11    158.10 o 
  17  17  -3     1218.67     1256.73    110.09 o 
  19  17  -3      274.58      211.34     64.80 o 
  21  17  -3      675.82      671.79    111.60 o 
  23  17  -3      191.73      280.57     68.10 o 
  25  17  -3      113.49       65.42    106.29 o 
  27  17  -3      522.57      408.42     77.96 o 
  29  17  -3       69.65       31.06     59.77 o 
  31  17  -3      596.90      462.76     85.35 o 
  33  17  -3      298.37      364.03    123.56 o 
  35  17  -3      167.22      284.59    128.87 o 
   1  19  -3      503.96      431.77     86.36 o 
   3  19  -3     2231.44     2414.41    148.40 o 
   5  19  -3      972.16     1094.54    103.63 o 
   7  19  -3      909.51     1013.40     91.55 o 
   9  19  -3      494.49      587.66     73.77 o 
  11  19  -3      229.96      158.22     51.03 o 
  13  19  -3       71.21        2.66     69.09 o 
  15  19  -3     1230.02     1610.27    167.40 o 
  17  19  -3      123.54      100.63     93.00 o 
  19  19  -3      150.40      172.00     62.42 o 
  21  19  -3      210.00      302.49     71.40 o 
  23  19  -3      293.98      452.69    175.38 o 
  25  19  -3      156.91      145.16     65.44 o 
  27  19  -3      209.50      357.35    171.39 o 
  29  19  -3      213.21      186.73     71.45 o 
  31  19  -3      434.79      543.67     94.20 o 
   1  21  -3       56.15       53.14     46.97 o 
   3  21  -3       40.09      -43.89     43.89 o 
   5  21  -3      809.72      831.25     88.52 o 
   7  21  -3      218.97      252.59     59.16 o 
   9  21  -3     1026.36     1049.60    146.15 o 
  11  21  -3      184.89      289.64     95.66 o 
  13  21  -3      252.07      350.75     98.32 o 
  15  21  -3        4.74       50.49     77.06 o 
  17  21  -3      343.10      265.72     98.32 o 
  19  21  -3      140.80       85.03     82.37 o 
  21  21  -3        0.54      -29.23     77.06 o 
  23  21  -3       14.13      -28.26     61.66 o 
  25  21  -3     1157.90     1219.19    124.09 o 
  27  21  -3     1048.66     1139.77    155.45 o 
   1  23  -3      139.95      166.62     60.04 o 
   3  23  -3       73.03      131.64     57.28 o 
   5  23  -3      188.18       79.72     85.03 o 
   7  23  -3      125.32      132.86     82.37 o 
   9  23  -3      759.23      967.22    148.80 o 
  11  23  -3     1117.57     1541.18    191.32 o 
  13  23  -3       74.78      -66.43     79.72 o 
  15  23  -3        9.17      -74.40     74.40 o 
  17  23  -3      202.70       55.80     87.69 o 
  19  23  -3      129.23      196.63    100.97 o 
  21  23  -3      165.77       15.94     90.34 o 
   1  25  -3      168.13      172.72     90.34 o 
   3  25  -3       44.27      122.23     93.00 o 
   5  25  -3       35.48      180.69     98.32 o 
   7  25  -3      174.20      223.21     98.32 o 
   9  25  -3       70.56       87.69     98.32 o 
   2   0  -2    82532.70    71979.06   2998.77 o 
   6   0  -2   278250.53   258561.95  13990.18 o 
  10   0  -2    57449.59    56237.08   3132.84 o 
  14   0  -2    19239.22    19347.11   1036.31 o 
  18   0  -2    14574.52    13450.77    797.16 o 
  22   0  -2      285.48      279.01     55.80 o 
  26   0  -2    13309.93    12549.98    749.33 o 
  30   0  -2     1140.60     1357.83    135.52 o 
  34   0  -2     4046.52     4291.39    292.29 o 
  38   0  -2      150.31      228.52     74.40 o 
  42   0  -2      722.35      688.22    114.26 o 
  46   0  -2      451.99      356.07    100.97 o 
   0   2  -2    37024.21    35748.54   2062.71 o 
   2   2  -2    72383.77    71075.98   1799.34 o 
   4   2  -2     5130.37     5156.87    190.07 o 
   6   2  -2    56904.76    57036.27   1618.56 o 
   8   2  -2    33488.62    31230.27   1325.24 o 
  10   2  -2    24367.36    26441.64   1033.41 o 
  12   2  -2     6328.19     6176.56    454.38 o 
  14   2  -2     2529.95     2410.53    150.13 o 
  16   2  -2     9262.10     9528.76    397.39 o 
  18   2  -2    12527.58    12243.36    518.58 o 
  20   2  -2    11063.83    10429.38    450.00 o 
  22   2  -2     3517.44     3644.82    169.10 o 
  24   2  -2       63.70      124.31     34.72 o 
  26   2  -2     1657.83     1528.65     96.75 o 
  28   2  -2      693.95      704.10     79.72 o 
  30   2  -2     5135.44     5149.95    237.68 o 
  32   2  -2      642.53      529.09     61.04 o 
  34   2  -2     6853.02     6620.61    309.08 o 
  36   2  -2     2087.21     2187.34    134.33 o 
  38   2  -2     2326.42     2432.94    141.85 o 
  40   2  -2      514.40      425.62     66.94 o 
  42   2  -2      301.08      231.51    160.76 o 
  44   2  -2      333.26      267.19     65.44 o 
  46   2  -2      886.46      734.33     92.01 o 
  48   2  -2       20.83      127.94     56.27 o 
   2   4  -2    15781.42    15664.13    402.37 o 
   4   4  -2    19385.92    19583.66    483.65 o 
   6   4  -2    44866.43    42437.47   1051.91 o 
   8   4  -2    46995.01    45122.56   1156.96 o 
  10   4  -2     1743.93     2043.39     66.43 o 
  12   4  -2    50676.80    51170.69   1287.19 o 
  14   4  -2     3716.40     3425.70     93.15 o 
  16   4  -2     2190.19     2208.81     74.60 o 
  18   4  -2     5890.23     6342.33    220.03 o 
  20   4  -2     1020.15     1034.14    109.49 o 
  22   4  -2     3073.12     2982.13     95.75 o 
  24   4  -2     4509.23     4302.45    161.43 o 
  26   4  -2     6987.28     6168.31    224.39 o 
  28   4  -2      555.18      466.01     39.07 o 
  30   4  -2      121.42       71.87     39.32 o 
  32   4  -2      225.18      164.30     47.83 o 
  34   4  -2     2144.91     2470.19    160.76 o 
  36   4  -2      605.43      617.12    107.62 o 
  38   4  -2     1037.04     1022.87     93.72 o 
  40   4  -2      604.87      697.54     80.79 o 
  42   4  -2       55.01      100.09     59.79 o 
  44   4  -2       40.91      108.49     54.10 o 
  46   4  -2        1.82      -54.47     54.47 o 
  48   4  -2      155.64       80.15     57.10 o 
   0   6  -2      928.82      741.77     53.14 o 
   2   6  -2     1418.43     1542.35     53.48 o 
   4   6  -2     7432.66     6386.68    265.81 o 
   6   6  -2    48277.52    45689.52   1756.65 o 
   8   6  -2     4935.51     4477.22    120.16 o 
  10   6  -2     7288.06     7433.86    233.14 o 
  12   6  -2    23428.19    25052.89    689.50 o 
  14   6  -2      383.47      459.26     34.01 o 
  16   6  -2    18061.48    17951.62    588.50 o 
  18   6  -2     9498.18     9812.71    406.78 o 
  20   6  -2     2489.65     2566.95    150.13 o 
  22   6  -2      366.73      370.07     30.63 o 
  24   6  -2      148.59      204.90     24.19 o 
  26   6  -2     1609.68     1579.46     72.48 o 
  28   6  -2       31.56       40.42     35.55 o 
  30   6  -2     1957.42     2158.93    126.82 o 
  32   6  -2      316.39      280.43     54.39 o 
  34   6  -2      246.38      107.62     46.97 o 
  36   6  -2     1250.72     1309.16    105.22 o 
  38   6  -2      219.73      229.63     56.27 o 
  40   6  -2      419.74      406.47     69.44 o 
  42   6  -2      377.97      388.80     91.67 o 
  44   6  -2       48.10       50.08     55.21 o 
  46   6  -2      158.58      159.75     82.37 o 
   2   8  -2      487.05      541.06     37.19 o 
   4   8  -2     5905.77     5308.33    194.79 o 
   6   8  -2    27842.03    27529.60    905.64 o 
   8   8  -2    12960.30    15156.73    492.95 o 
  10   8  -2     3344.91     3731.28    137.85 o 
  12   8  -2    11607.03    11193.12    380.88 o 
  14   8  -2     2250.14     2577.65    101.22 o 
  16   8  -2     1332.18     1461.11     68.80 o 
  18   8  -2    12154.42    12228.33    409.45 o 
  20   8  -2     1527.53     1528.48     84.91 o 
  22   8  -2     4480.04     4555.66    161.23 o 
  24   8  -2     1670.27     1763.99    112.69 o 
  26   8  -2      402.87      404.52     56.37 o 
  28   8  -2      747.58      607.52     69.52 o 
  30   8  -2      493.04      481.96     62.75 o 
  32   8  -2     1205.63     1102.69    103.63 o 
  34   8  -2     1220.44     1067.30     96.64 o 
  36   8  -2       24.54       30.15     43.09 o 
  38   8  -2      811.59      816.51     86.37 o 
  40   8  -2      137.16       85.61     51.64 o 
  42   8  -2      114.93      230.69     60.87 o 
  44   8  -2       81.48       39.90     57.28 o 
  46   8  -2      255.97      240.48    184.68 o 
   0  10  -2      359.64      494.24     63.77 o 
   2  10  -2      921.22      881.49    117.58 o 
   4  10  -2     1251.94     1136.19     59.67 o 
   6  10  -2     2823.87     2847.74    113.34 o 
   8  10  -2    14892.09    16099.59    587.57 o 
  10  10  -2     6184.56     6290.46    257.84 o 
  12  10  -2    10764.65    10635.51    350.20 o 
  14  10  -2     3614.30     3598.43    139.84 o 
  16  10  -2       83.78       54.92     23.39 o 
  18  10  -2     1270.61     1219.62     93.94 o 
  20  10  -2     1542.97     1514.46    131.49 o 
  22  10  -2     1015.84     1064.93     61.95 o 
  24  10  -2      306.45      322.14     35.49 o 
  26  10  -2     2207.25     2063.92    130.49 o 
  28  10  -2     1552.93     1371.63    175.38 o 
  30  10  -2     2055.34     2158.27    188.66 o 
  32  10  -2     2259.90     2083.02    136.81 o 
  34  10  -2       37.08       63.57     54.47 o 
  36  10  -2      871.83      968.24     94.54 o 
  38  10  -2      423.18      453.42     75.73 o 
  40  10  -2       40.69       19.05     49.76 o 
  42  10  -2      546.83      493.96     77.82 o 
  44  10  -2      302.03      271.57     69.99 o 
   2  12  -2     2375.83     2478.02    125.89 o 
   4  12  -2     1489.15     1446.14     86.37 o 
   6  12  -2     6558.57     7141.41    273.43 o 
   8  12  -2     2491.75     2472.48    106.60 o 
  10  12  -2    10849.95    11023.43    381.11 o 
  12  12  -2     4276.34     4074.90    162.39 o 
  14  12  -2     1445.68     1672.94     82.62 o 
  16  12  -2      144.07      145.68     29.45 o 
  18  12  -2      252.45      266.37     49.95 o 
  20  12  -2     1569.79     1473.51    136.24 o 
  22  12  -2      521.30      637.46     50.80 o 
  24  12  -2     1786.65     1903.32    121.09 o 
  26  12  -2      141.99      213.20     51.44 o 
  28  12  -2     1516.70     1527.12    115.54 o 
  30  12  -2      452.46      437.16     69.22 o 
  32  12  -2     1313.43     1143.41    106.15 o 
  34  12  -2      337.11      203.83     61.04 o 
  36  12  -2      516.80      461.31     74.88 o 
  38  12  -2      237.06      152.55     57.10 o 
  40  12  -2      157.40      221.40     63.83 o 
  42  12  -2      198.44      212.46     77.06 o 
   0  14  -2     1708.71     1913.19    154.12 o 
   2  14  -2     3171.63     3112.90    161.59 o 
   4  14  -2      148.89      121.19     35.70 o 
   6  14  -2      199.43      364.02     47.89 o 
   8  14  -2     5025.40     4536.77    171.70 o 
  10  14  -2      513.01      528.06     47.51 o 
  12  14  -2     2740.18     2803.07    119.85 o 
  14  14  -2      955.80     1195.80     90.18 o 
  16  14  -2     9531.58     8622.67    334.46 o 
  18  14  -2      278.73      322.20     40.97 o 
  20  14  -2     2399.60     2556.14    115.70 o 
  22  14  -2       58.08       22.32     27.65 o 
  24  14  -2     1665.11     1848.71    128.20 o 
  26  14  -2     2345.62     1939.97    135.24 o 
  28  14  -2     2336.58     2443.37    152.05 o 
  30  14  -2      428.61      377.39     66.68 o 
  32  14  -2      804.35      839.68     93.95 o 
  34  14  -2      170.92      219.04     62.75 o 
  36  14  -2      965.95      911.21    120.90 o 
  38  14  -2      367.46      331.54     78.39 o 
  40  14  -2      662.84      671.46    184.68 o 
   2  16  -2      268.52      345.83     79.72 o 
   4  16  -2     1405.86     1583.26    104.77 o 
   6  16  -2       42.73       53.52     39.32 o 
   8  16  -2     5172.49     5304.26    247.03 o 
  10  16  -2      654.69      698.53    138.17 o 
  12  16  -2     6698.06     7019.98    349.40 o 
  14  16  -2       33.04        3.75     31.18 o 
  16  16  -2     5759.37     5701.46    268.47 o 
  18  16  -2      258.64      264.46     46.05 o 
  20  16  -2      288.89      298.88     44.17 o 
  22  16  -2     1966.86     2240.19    144.53 o 
  24  16  -2      528.12      489.28     74.06 o 
  26  16  -2       44.28       74.40     51.03 o 
  28  16  -2      588.69      600.57     83.47 o 
  30  16  -2      992.55     1221.58    111.50 o 
  32  16  -2      495.88      538.88    136.85 o 
  34  16  -2      181.24      167.40     66.52 o 
  36  16  -2       60.20       71.14    102.30 o 
  38  16  -2       63.11      134.36     73.07 o 
   0  18  -2     1810.75     1745.78    170.06 o 
   2  18  -2      359.66      539.03     99.65 o 
   4  18  -2     2182.68     2068.31    300.26 o 
   6  18  -2      186.74      182.64     55.80 o 
   8  18  -2     4164.84     4034.79    200.05 o 
  10  18  -2     1214.94     1138.74     92.65 o 
  12  18  -2     4386.48     4198.27    209.34 o 
  14  18  -2      372.24      373.75     60.65 o 
  16  18  -2     1648.30     1575.34    114.20 o 
  18  18  -2       68.38       62.17     39.48 o 
  20  18  -2      371.22      253.42     65.04 o 
  22  18  -2      305.20      332.90     66.68 o 
  24  18  -2      627.40      796.24    112.93 o 
  26  18  -2      283.32      466.02    252.43 o 
  28  18  -2     1032.20     1021.62    106.31 o 
  30  18  -2      273.11      250.63     73.07 o 
  32  18  -2       27.81      134.36     64.31 o 
  34  18  -2      373.42      336.45     79.05 o 
  36  18  -2      247.65      204.60    106.29 o 
   2  20  -2      215.27       80.34     57.13 o 
   4  20  -2      765.72      756.71     83.60 o 
   6  20  -2     2535.73     2632.25    176.70 o 
   8  20  -2     1366.30     1244.26    159.43 o 
  10  20  -2      585.16      598.23     74.06 o 
  12  20  -2      103.98      161.12     51.03 o 
  14  20  -2       18.34      -41.29     41.29 o 
  16  20  -2     1842.95     2226.74    204.60 o 
  18  20  -2      398.72      486.27    106.29 o 
  20  20  -2      158.78      364.04    100.97 o 
  22  20  -2       33.39      -66.43     66.43 o 
  24  20  -2      241.65      123.75     65.04 o 
  26  20  -2       37.96      -50.31     50.31 o 
  28  20  -2      154.70      150.74     68.84 o 
  30  20  -2       46.86       46.74     60.65 o 
  32  20  -2      754.50      776.69    101.77 o 
   0  22  -2      145.13      103.63     74.40 o 
   2  22  -2      478.45      470.55     72.17 o 
   4  22  -2       30.16       54.16     55.80 o 
   6  22  -2      535.32      402.43    131.53 o 
   8  22  -2      386.63      336.50     66.40 o 
  10  22  -2      272.12      133.93     52.35 o 
  12  22  -2     1036.48     1055.58     99.65 o 
  14  22  -2      891.20     1147.91    156.78 o 
  16  22  -2       70.90      124.89     79.72 o 
  18  22  -2      106.12       31.89     85.03 o 
  20  22  -2      225.51      175.38     93.00 o 
  22  22  -2       32.31       63.77     90.34 o 
  24  22  -2      134.20      140.83     93.00 o 
  26  22  -2       24.34        2.66     79.72 o 
   2  24  -2       88.87       59.79     56.37 o 
   4  24  -2       62.40       61.80    130.20 o 
   6  24  -2      294.55      222.47     65.76 o 
   8  24  -2        9.58       21.74     82.37 o 
  10  24  -2      513.18      406.55    111.60 o 
  12  24  -2      164.54      100.97     93.00 o 
  14  24  -2       47.98       58.46     85.03 o 
  16  24  -2      222.63      193.98    103.63 o 
  18  24  -2      149.23       66.43     98.32 o 
  20  24  -2      408.26      284.32    106.29 o 
   0  26  -2       18.41      -79.72     79.72 o 
   2  26  -2       58.35      102.27     74.40 o 
   4  26  -2      463.89      689.27    220.55 o 
   6  26  -2       58.75       47.83     82.37 o 
   8  26  -2      165.07      329.49    116.92 o 
   1   1  -1    16694.72    15446.92    502.68 o 
   3   1  -1    52646.37    45392.75   1299.04 o 
   5   1  -1    16918.81    16647.85    478.62 o 
   7   1  -1    46904.43    45437.79   1416.39 o 
   9   1  -1    44386.94    43481.11   1718.26 o 
  11   1  -1    98223.91    94757.41   3026.14 o 
  13   1  -1      133.74      158.75     12.36 o 
  15   1  -1     8941.07     9898.97    279.27 o 
  17   1  -1     2050.42     2560.12     80.75 o 
  19   1  -1      251.49      282.18     25.46 o 
  21   1  -1      245.24      219.11     15.49 o 
  23   1  -1      616.22      659.55     37.04 o 
  25   1  -1     2579.30     2499.64     83.46 o 
  27   1  -1     4480.27     4214.60    132.54 o 
  29   1  -1     1774.95     1847.30     67.45 o 
  31   1  -1     2870.07     2758.22     95.09 o 
  33   1  -1     5953.15     6043.80    268.69 o 
  35   1  -1       57.98       81.56     36.60 o 
  37   1  -1     3489.59     3667.85    181.31 o 
  39   1  -1     3664.65     3402.13    207.26 o 
  41   1  -1     3209.78     3215.13    320.19 o 
  43   1  -1     1003.82     1096.97     93.89 o 
  45   1  -1      682.92      739.26    225.86 o 
  47   1  -1      201.29      246.59     57.10 o 
  49   1  -1       73.00      141.00     77.06 o 
   1   3  -1    14510.64    13878.51    485.83 o 
   3   3  -1    47097.49    43140.28   1212.35 o 
   5   3  -1    91786.94    89891.16   1998.38 o 
   7   3  -1   102150.49   102001.17   2312.43 o 
   9   3  -1     2484.38     2361.87     67.38 o 
  11   3  -1   107993.44   107837.92   2654.27 o 
  13   3  -1     3896.80     4187.15    114.93 o 
  15   3  -1    17997.94    19178.29    481.26 o 
  17   3  -1     1932.28     2025.65     55.76 o 
  19   3  -1     4244.76     4502.33    109.55 o 
  21   3  -1     1915.06     2077.33    104.45 o 
  23   3  -1    12448.07    12522.28    363.62 o 
  25   3  -1     4415.67     4420.47    134.24 o 
  27   3  -1      132.21      101.01     16.87 o 
  29   3  -1     1540.34     1531.79     59.35 o 
  31   3  -1     1099.47     1120.00     49.18 o 
  33   3  -1     2864.18     2938.94    172.72 o 
  35   3  -1      199.72      176.77     43.22 o 
  37   3  -1      238.00      301.98     53.52 o 
  39   3  -1      624.70      620.44     71.40 o 
  41   3  -1      478.36      503.95     93.00 o 
  43   3  -1      608.24      517.62     69.44 o 
  45   3  -1      406.81      526.04     72.32 o 
  47   3  -1     1077.17     1086.19    101.41 o 
  49   3  -1       88.10      126.06     82.37 o 
   1   5  -1    22380.89    21112.07    521.68 o 
   3   5  -1    24858.60    24262.09    624.59 o 
   5   5  -1    25350.18    24967.02    563.19 o 
   7   5  -1    33111.79    33371.91    772.56 o 
   9   5  -1     1807.35     2007.02     54.14 o 
  11   5  -1     1024.09     1130.20     44.10 o 
  13   5  -1    85544.45    83250.51   3459.18 o 
  15   5  -1    14454.95    14642.59    340.24 o 
  17   5  -1     4297.43     4778.83    146.36 o 
  19   5  -1     2377.18     2428.27     86.30 o 
  21   5  -1     3338.34     3354.29    124.36 o 
  23   5  -1     7107.47     6789.70    236.55 o 
  25   5  -1      882.61      935.94     51.62 o 
  27   5  -1     4123.35     4268.46    158.20 o 
  29   5  -1      117.66      121.14     24.49 o 
  31   5  -1      127.42      130.00     21.15 o 
  33   5  -1     1203.73      983.26    130.20 o 
  35   5  -1      364.18      376.11     54.49 o 
  37   5  -1     1027.36      868.56     80.73 o 
  39   5  -1     1095.89     1086.53     92.01 o 
  41   5  -1      785.99      804.71     95.66 o 
  43   5  -1      150.67      183.02     53.52 o 
  45   5  -1      723.81      959.47     94.87 o 
  47   5  -1      480.99      467.49     73.21 o 
  49   5  -1      514.28      604.85     81.72 o 
   1   7  -1     1737.96     1765.40     62.10 o 
   3   7  -1     7654.27     8051.92    208.90 o 
   5   7  -1      726.46      919.55     32.92 o 
   7   7  -1     3683.87     3704.78    111.60 o 
   9   7  -1      953.50     1040.30     40.24 o 
  11   7  -1     6607.51     7377.96    372.03 o 
  13   7  -1    16740.22    16846.21    696.75 o 
  15   7  -1      222.72      333.55     30.50 o 
  17   7  -1     2202.09     2373.26    113.90 o 
  19   7  -1    14965.68    16094.93    931.38 o 
  21   7  -1     1612.94     1565.03     85.19 o 
  23   7  -1     2274.57     2436.09     99.25 o 
  25   7  -1     6802.80     6723.81    237.03 o 
  27   7  -1      610.95      614.03     46.09 o 
  29   7  -1       73.26       82.03     25.43 o 
  31   7  -1       39.36       -1.58     35.87 o 
  33   7  -1      949.34      860.97     78.85 o 
  35   7  -1     1101.50     1146.20     95.77 o 
  37   7  -1     1400.85     1256.65    100.40 o 
  39   7  -1      323.77      445.25     64.80 o 
  41   7  -1     1587.84     1813.27    124.85 o 
  43   7  -1      429.80      454.77     69.52 o 
  45   7  -1       47.61       36.86     94.33 o 
  47   7  -1      358.90      246.85     62.92 o 
   1   9  -1    17556.87    18639.71   1012.40 o 
   3   9  -1      728.39      962.64     63.88 o 
   5   9  -1     3460.29     3894.03    235.78 o 
   7   9  -1     5710.21     6109.13    226.78 o 
   9   9  -1     3718.37     3958.88    145.19 o 
  11   9  -1     7248.86     7674.78    252.07 o 
  13   9  -1     4725.90     4900.61    194.95 o 
  15   9  -1      142.53      151.70     24.96 o 
  17   9  -1     6310.56     6187.10    216.72 o 
  19   9  -1     2025.94     2119.89    120.38 o 
  21   9  -1     6846.60     7260.06    301.39 o 
  23   9  -1      130.36      168.67     28.27 o 
  25   9  -1     2581.05     2644.62    110.48 o 
  27   9  -1     3532.46     3506.54    139.24 o 
  29   9  -1     2197.22     2052.63     97.73 o 
  31   9  -1       22.64      -13.97     36.60 o 
  33   9  -1      569.60      563.93     68.41 o 
  35   9  -1      281.57      194.51     74.40 o 
  37   9  -1      999.55      903.48    116.92 o 
  39   9  -1      309.81      272.39    112.93 o 
  41   9  -1        2.50       38.25     44.98 o 
  43   9  -1      594.53      560.28     78.85 o 
  45   9  -1      387.24      518.35     77.04 o 
  47   9  -1        6.53       73.24     66.43 o 
   1  11  -1      689.97      745.68     66.43 o 
   3  11  -1    11750.52    11390.18    522.14 o 
   5  11  -1     3930.77     5212.32    222.65 o 
   7  11  -1     1947.17     2053.29     90.41 o 
   9  11  -1       33.24       55.57     23.30 o 
  11  11  -1     3563.60     3568.85    134.38 o 
  13  11  -1     3567.58     3576.72    151.60 o 
  15  11  -1     4360.51     4159.18    227.82 o 
  17  11  -1     1834.25     1742.00     97.44 o 
  19  11  -1     8656.88     8349.68    302.17 o 
  21  11  -1      761.27      749.37     61.37 o 
  23  11  -1      601.96      499.24     44.47 o 
  25  11  -1      281.46      341.98     39.06 o 
  27  11  -1      536.32      577.13     49.60 o 
  29  11  -1     1278.90     1548.04    111.50 o 
  31  11  -1     1838.99     1817.11    122.97 o 
  33  11  -1     1479.90     1572.32    116.31 o 
  35  11  -1      445.96      458.77     87.69 o 
  37  11  -1      386.07      398.37    119.57 o 
  39  11  -1       14.27       17.19     47.66 o 
  41  11  -1      709.02      616.41     79.71 o 
  43  11  -1       52.45       61.84     51.44 o 
  45  11  -1      342.45      307.25     70.29 o 
   1  13  -1     8000.09     8064.52   1185.11 o 
   3  13  -1       64.17       84.87     30.96 o 
   5  13  -1     5889.27     5976.72    265.86 o 
   7  13  -1     5289.52     5113.68    238.60 o 
   9  13  -1       71.46      128.28     62.44 o 
  11  13  -1     1631.49     1496.32    208.49 o 
  13  13  -1     6259.67     6427.64    358.91 o 
  15  13  -1     9582.85     8512.99    304.20 o 
  17  13  -1      640.17      754.54     54.44 o 
  19  13  -1      485.39      496.61     46.31 o 
  21  13  -1     9715.10     9108.48    447.71 o 
  23  13  -1       64.20       90.11     30.27 o 
  25  13  -1     5394.16     5150.42    200.72 o 
  27  13  -1       70.97       69.54     31.87 o 
  29  13  -1       97.42      123.64     66.43 o 
  31  13  -1      851.99     1012.95     90.13 o 
  33  13  -1      145.81      152.12     52.21 o 
  35  13  -1       50.13      124.89     52.61 o 
  37  13  -1      336.42      404.84     68.56 o 
  39  13  -1      414.81      311.28     67.33 o 
  41  13  -1       65.40        0.00     52.61 o 
  43  13  -1      481.05      465.24     77.04 o 
   1  15  -1      538.68      445.05     69.09 o 
   3  15  -1      662.76      831.71     70.29 o 
   5  15  -1       29.67      -12.17     29.08 o 
   7  15  -1       74.45       67.79     34.72 o 
   9  15  -1      475.25      498.73     57.28 o 
  11  15  -1      471.41      393.60     53.33 o 
  13  15  -1     1081.73      956.34     78.85 o 
  15  15  -1    12155.99    10702.95    377.34 o 
  17  15  -1      444.87      515.40     78.31 o 
  19  15  -1     2158.20     1968.58    100.45 o 
  21  15  -1    10053.72     9574.39    337.88 o 
  23  15  -1     2793.91     2802.86    124.78 o 
  25  15  -1     1144.16     1192.13     78.35 o 
  27  15  -1      687.79      815.48     85.88 o 
  29  15  -1     1464.94     1490.41    121.18 o 
  31  15  -1      225.07      239.90     59.77 o 
  33  15  -1      106.59       22.20     47.66 o 
  35  15  -1       93.09       62.59     50.63 o 
  37  15  -1      157.99      130.84     75.73 o 
  39  15  -1       34.13      -49.13     49.13 o 
  41  15  -1       52.78      149.14     79.72 o 
   1  17  -1      166.17      285.91     52.61 o 
   3  17  -1      346.49      309.79     51.44 o 
   5  17  -1       20.37      -33.66     33.66 o 
   7  17  -1      138.90       77.19     38.48 o 
   9  17  -1     3470.43     2889.48    161.46 o 
  11  17  -1     1221.41     1117.95    116.92 o 
  13  17  -1      479.06      399.79     69.09 o 
  15  17  -1     5423.17     5488.28    247.83 o 
  17  17  -1      497.44      476.42     87.69 o 
  19  17  -1     2944.91     2859.23    157.22 o 
  21  17  -1     1735.01     1402.63     90.36 o 
  23  17  -1     4867.37     4950.57    198.68 o 
  25  17  -1     1173.97     1222.33    105.17 o 
  27  17  -1      904.93      971.11     95.83 o 
  29  17  -1     2081.29     2080.50    146.41 o 
  31  17  -1      302.46      255.39     67.56 o 
  33  17  -1       28.10        0.28     52.21 o 
  35  17  -1      300.68      271.59     67.33 o 
  37  17  -1      169.75      201.49     65.68 o 
   1  19  -1     1205.66     1011.04     92.99 o 
   3  19  -1      100.71       10.74     42.73 o 
   5  19  -1     2493.28     2346.76    145.54 o 
   7  19  -1     1894.23     1721.43    146.15 o 
   9  19  -1     1162.51     1111.09     94.76 o 
  11  19  -1     1367.25     1687.52    158.10 o 
  13  19  -1     1052.78     1028.59    158.10 o 
  15  19  -1     2316.92     2206.06    137.86 o 
  17  19  -1      742.33      567.15     69.99 o 
  19  19  -1      349.76      241.55     57.43 o 
  21  19  -1     1468.87     1733.68    126.57 o 
  23  19  -1      495.36      390.61     95.66 o 
  25  19  -1       14.70      -45.17     63.77 o 
  27  19  -1       14.50       62.31     53.62 o 
  29  19  -1     1180.55     1262.38    117.42 o 
  31  19  -1        6.84       32.11    102.30 o 
  33  19  -1      164.82      141.61    100.97 o 
  35  19  -1      499.65      532.29    111.60 o 
   1  21  -1      147.75       53.14     95.66 o 
   3  21  -1      550.27      570.00     77.04 o 
   5  21  -1      343.85      417.39     74.40 o 
   7  21  -1      648.29      695.64     81.72 o 
   9  21  -1      164.74      195.57     55.99 o 
  11  21  -1     1510.00     1490.42    114.43 o 
  13  21  -1       25.97      -39.58     39.58 o 
  15  21  -1      313.65      488.83     69.22 o 
  17  21  -1     1014.36      949.34     92.65 o 
  19  21  -1       80.09      138.17     82.37 o 
  21  21  -1       87.40      191.32     87.69 o 
  23  21  -1     1066.68     1142.60    156.78 o 
  25  21  -1       37.19       47.83     82.37 o 
  27  21  -1      331.55      199.29     95.66 o 
  29  21  -1       15.86       87.69     85.03 o 
  31  21  -1      422.40      196.63     93.00 o 
   1  23  -1     1325.44     1461.32    178.03 o 
   3  23  -1     1203.54     1005.41    197.96 o 
   5  23  -1      945.50     1043.21    102.39 o 
   7  23  -1      606.50      823.78    115.59 o 
   9  23  -1      106.73      171.50     59.16 o 
  11  23  -1       69.37       85.12     57.43 o 
  13  23  -1      120.77       79.76     56.73 o 
  15  23  -1        7.30      -39.70     47.66 o 
  17  23  -1      534.85      685.56    132.86 o 
  19  23  -1      188.06      260.41    103.63 o 
  21  23  -1      221.15      310.89    103.63 o 
  23  23  -1      202.25      130.20     93.00 o 
  25  23  -1      203.17      111.60     90.34 o 
   1  25  -1      190.84      159.32     94.33 o 
   3  25  -1      692.75      474.94     86.43 o 
   5  25  -1       63.29       49.29     58.16 o 
   7  25  -1       21.32       80.85     94.33 o 
   9  25  -1     1049.85     1071.20    300.26 o 
  11  25  -1      530.47      563.89     86.19 o 
  13  25  -1      109.02      255.09    100.97 o 
  15  25  -1      164.45      207.26    100.97 o 
  17  25  -1      101.87       69.09     93.00 o 
   8   0   0    19935.34    18487.67    597.29 o 
  12   0   0    59700.30    52542.48   1689.09 o 
  16   0   0     4961.96     5344.44    181.03 o 
  20   0   0    28106.71    29162.02   1159.30 o 
  24   0   0      137.16      135.04     25.31 o 
  28   0   0      105.18      122.23     27.20 o 
  32   0   0      853.13      962.09     69.22 o 
  36   0   0      227.45      337.46     69.09 o 
  40   0   0     1402.40     1371.12    135.52 o 
  44   0   0     4105.81     3943.29    281.66 o 
  48   0   0        0.30      -53.14     53.14 o 
   4   2   0     4094.60     3316.19    191.32 o 
   6   2   0   132644.92   119428.09   2711.99 o 
   8   2   0    18023.11    17515.94    400.29 o 
  10   2   0    27494.70    26945.23    615.08 o 
  12   2   0    49380.72    49105.49   1117.70 o 
  14   2   0     1418.50     1210.29     35.97 o 
  16   2   0    10284.82     8973.42    209.91 o 
  18   2   0      189.41      134.16     16.91 o 
  20   2   0     2508.77     2300.86     87.92 o 
  22   2   0     3072.48     3397.29    107.27 o 
  24   2   0     1765.15     1625.77     60.40 o 
  26   2   0     5682.18     5330.02    162.75 o 
  28   2   0     2422.06     2426.42     84.33 o 
  30   2   0      125.02      122.15     20.84 o 
  32   2   0     2597.40     2505.95     89.30 o 
  34   2   0      455.88      434.06     33.14 o 
  36   2   0     6798.52     6621.17    293.11 o 
  38   2   0      163.39      217.10     65.10 o 
  40   2   0      914.80      920.33     78.85 o 
  42   2   0      572.74      552.89     78.39 o 
  44   2   0      406.29      393.50     60.04 o 
  46   2   0      238.53      224.48     53.52 o 
  48   2   0        0.10        3.11     44.12 o 
  50   2   0       41.69      125.92     75.73 o 
   0   4   0    68507.70    67542.15   6879.50 o 
   2   4   0   117588.95   103088.91   2558.97 o 
   4   4   0    64463.62    62165.63   1410.78 o 
   6   4   0     2573.21     2906.87     78.90 o 
   8   4   0      835.89      710.16     24.74 o 
  10   4   0      286.81      165.17     13.93 o 
  12   4   0     5683.91     5018.42    120.95 o 
  14   4   0    26725.51    26960.97    616.71 o 
  16   4   0      189.80      175.77     17.81 o 
  18   4   0      280.55      279.96     31.72 o 
  20   4   0    31670.34    32017.65    898.13 o 
  22   4   0      223.02      229.37     21.89 o 
  24   4   0     7750.23     7962.27    235.47 o 
  26   4   0      893.93      933.19     45.37 o 
  28   4   0      115.69       71.74     22.46 o 
  30   4   0      144.39      199.72     24.44 o 
  32   4   0      954.34      939.83     51.16 o 
  34   4   0      590.00      568.82     38.51 o 
  36   4   0      273.37      307.62     46.86 o 
  38   4   0       90.35      124.58     40.36 o 
  40   4   0      171.70      143.60     44.12 o 
  42   4   0     1478.73     1598.05    112.74 o 
  44   4   0     3647.46     3707.23    191.65 o 
  46   4   0       63.30       92.79     46.86 o 
  48   4   0      263.64      309.70    119.57 o 
   2   6   0    91928.66    84418.00   2098.84 o 
   4   6   0    32937.91    33425.70    761.71 o 
   6   6   0      398.93      374.17     20.38 o 
   8   6   0      168.02      363.81     26.02 o 
  10   6   0    15662.12    15127.66    444.84 o 
  12   6   0      101.71      108.28     17.19 o 
  14   6   0      952.88      759.75     36.45 o 
  16   6   0     6088.00     7067.99    208.58 o 
  18   6   0      136.52      158.66     19.57 o 
  20   6   0     4998.39     4787.02    146.79 o 
  22   6   0    16025.16    16467.03    528.89 o 
  24   6   0     3845.20     3907.65    152.26 o 
  26   6   0       62.08       51.63     19.23 o 
  28   6   0        2.85       13.30     18.24 o 
  30   6   0      835.71      778.17     51.98 o 
  32   6   0      728.58      659.17     48.47 o 
  34   6   0      545.79      629.96     43.47 o 
  36   6   0      376.05      372.87     52.51 o 
  38   6   0       56.02       31.76     38.48 o 
  40   6   0     1030.59     1136.81     92.01 o 
  42   6   0      209.00      227.06    139.50 o 
  44   6   0      193.22      155.66     69.09 o 
  46   6   0      227.30      188.48     54.39 o 
  48   6   0        1.63      -31.95     42.24 o 
   0   8   0    11824.06    11453.14    786.53 o 
   2   8   0    35925.86    37461.00    937.60 o 
   4   8   0    78148.76    74941.28   2364.37 o 
   6   8   0     1606.23     1969.16     75.56 o 
   8   8   0     5472.34     5373.12    161.75 o 
  10   8   0     1172.10     1053.20     46.13 o 
  12   8   0     6060.92     7097.89    291.35 o 
  14   8   0    12351.64    12096.80    348.75 o 
  16   8   0      255.28      267.72     39.50 o 
  18   8   0        0.35       38.61     16.84 o 
  20   8   0    14653.24    14667.15    422.82 o 
  22   8   0      660.17      732.62     41.25 o 
  24   8   0     1796.95     1993.93     87.34 o 
  26   8   0     3348.23     3281.42    128.79 o 
  28   8   0     4266.85     3845.18    147.72 o 
  30   8   0      209.82      292.96     35.50 o 
  32   8   0     1165.52     1174.16     67.68 o 
  34   8   0       74.84      138.12     42.24 o 
  36   8   0      809.69      863.00     77.04 o 
  38   8   0     2415.61     2362.44    139.04 o 
  40   8   0      950.64      984.88     87.35 o 
  42   8   0       38.29       65.04     77.06 o 
  44   8   0      210.71      192.08     55.21 o 
  46   8   0       18.52      -31.12     42.24 o 
  48   8   0       45.33       98.83     53.52 o 
   2  10   0     5973.09     5837.26    318.86 o 
   4  10   0     2539.89     2837.89    135.28 o 
   6  10   0      629.15      613.72     47.89 o 
   8  10   0     2235.01     2314.71    180.69 o 
  10  10   0     6271.58     6006.60    211.18 o 
  12  10   0       47.66       92.62     23.91 o 
  14  10   0     4914.88     5017.82    181.02 o 
  16  10   0      379.09      473.90     39.36 o 
  18  10   0      565.05      619.56    113.89 o 
  20  10   0      427.32      402.55     37.24 o 
  22  10   0     1607.39     1726.50     81.69 o 
  24  10   0     3164.77     3051.21    123.63 o 
  26  10   0     8225.26     8176.72    286.86 o 
  28  10   0     1542.67     1751.76     92.54 o 
  30  10   0        0.82      -23.94     23.94 o 
  32  10   0     1516.60     1296.31     82.77 o 
  34  10   0     1517.47     1693.59    116.31 o 
  36  10   0       15.41       -0.13     38.21 o 
  38  10   0       13.44       27.13     40.36 o 
  40  10   0     1079.43     1066.33     99.65 o 
  42  10   0      221.97      238.63     58.16 o 
  44  10   0       58.35      122.52     51.64 o 
  46  10   0        7.29      -43.09     43.09 o 
   2  12   0    17154.05    17724.65    720.57 o 
   4  12   0    13717.05    13550.05    702.83 o 
   6  12   0     4521.80     5349.88    235.80 o 
   8  12   0     1645.60     1630.38     93.95 o 
  10  12   0      143.31      109.91     30.96 o 
  12  12   0      220.98      112.76     41.19 o 
  14  12   0     2391.28     2584.80    108.84 o 
  16  12   0        1.96      -10.41     22.91 o 
  18  12   0    12651.64    12408.29    422.39 o 
  20  12   0     2263.62     2393.11    105.70 o 
  22  12   0     2181.19     2138.24     99.06 o 
  24  12   0      710.35      578.86     50.32 o 
  26  12   0     5573.89     5423.99    339.94 o 
  28  12   0     1238.18     1420.42     98.05 o 
  30  12   0      286.05      279.46     39.72 o 
  32  12   0       18.88       29.23     39.46 o 
  34  12   0     1087.02     1189.19     98.63 o 
  36  12   0      241.01      316.54     57.88 o 
  38  12   0      251.02      284.33     98.32 o 
  40  12   0        7.13      -15.94     45.09 o 
  42  12   0        0.39      -39.69     44.98 o 
  44  12   0        8.20       81.02     51.64 o 
   2  14   0     3989.78     3975.36    187.89 o 
   4  14   0     1738.40     2030.10    114.61 o 
   6  14   0     2033.72     2357.14    154.12 o 
   8  14   0     2368.05     2151.38    118.33 o 
  10  14   0       81.62        3.60     29.08 o 
  12  14   0      669.30      604.77     59.16 o 
  14  14   0     1023.42      938.29     76.08 o 
  16  14   0      539.81      506.48     58.25 o 
  18  14   0    11323.65    10992.45    380.94 o 
  20  14   0      274.13      328.17     42.37 o 
  22  14   0     1479.96     1423.22     96.70 o 
  24  14   0     4797.57     5261.42    200.82 o 
  26  14   0      160.06      104.55     34.18 o 
  28  14   0      122.08       70.90     34.87 o 
  30  14   0      863.31      888.52     84.49 o 
  32  14   0      378.88      367.98     60.87 o 
  34  14   0      510.64      462.91     68.56 o 
  36  14   0       35.58       34.83     59.79 o 
  38  14   0       18.38       48.14     47.89 o 
  40  14   0       28.39      -59.79     59.79 o 
  42  14   0       12.55       -6.64     48.85 o 
   0  16   0     2838.03     3581.91    252.43 o 
   2  16   0       60.12       43.38     34.72 o 
   4  16   0      209.22      249.99     46.00 o 
   6  16   0     3011.52     3218.66    166.28 o 
   8  16   0      444.75      501.94    160.76 o 
  10  16   0     3175.14     2787.44    200.62 o 
  12  16   0      473.06      422.48     99.65 o 
  14  16   0      733.95      770.01     83.70 o 
  16  16   0     2337.07     2211.01    131.36 o 
  18  16   0    27215.41    27661.74   1518.59 o 
  20  16   0     1230.86     1325.95     98.52 o 
  22  16   0       14.71      120.20     43.89 o 
  24  16   0     4742.35     4829.80    206.45 o 
  26  16   0     7304.70     6681.26    252.02 o 
  28  16   0      557.35      587.29     78.39 o 
  30  16   0       24.62       34.98     79.72 o 
  32  16   0      169.72      157.75     53.33 o 
  34  16   0      650.01      707.33     98.32 o 
  36  16   0      236.60      303.35     65.44 o 
  38  16   0      692.32      826.89     92.07 o 
  40  16   0       19.30       50.40     54.39 o 
   2  18   0     1229.49     1312.27    140.83 o 
   4  18   0       35.91       30.14     38.48 o 
   6  18   0      508.09      594.48     71.40 o 
   8  18   0      337.60      397.00     83.70 o 
  10  18   0     2103.86     1986.41    127.77 o 
  12  18   0      254.09      438.36     83.70 o 
  14  18   0     1436.63      990.32     84.55 o 
  16  18   0     1264.68     1392.28    104.27 o 
  18  18   0     1303.23     1423.35    107.05 o 
  20  18   0       76.20       62.92     43.89 o 
  22  18   0       29.41       39.12     43.41 o 
  24  18   0      880.41      878.69     87.35 o 
  26  18   0      192.09       95.66     69.09 o 
  28  18   0        7.32       74.40     69.09 o 
  30  18   0      297.82       31.89     71.74 o 
  32  18   0       66.68       79.76     57.13 o 
  34  18   0        0.08       20.63     51.64 o 
  36  18   0      167.72      250.95     87.69 o 
   0  20   0      218.39      183.35     77.06 o 
   2  20   0     2673.94     2199.06    141.85 o 
   4  20   0      125.17       54.47     46.97 o 
   6  20   0      900.06      715.99     79.71 o 
   8  20   0      342.14      282.61     58.25 o 
  10  20   0      410.65      335.84     62.75 o 
  12  20   0      350.85      382.35    107.62 o 
  14  20   0      254.90      286.97     60.87 o 
  16  20   0       40.62        6.27     87.69 o 
  18  20   0      501.22      468.32     72.17 o 
  20  20   0       67.58       68.05     85.03 o 
  22  20   0      643.76      754.61     83.60 o 
  24  20   0        6.18       93.00     79.72 o 
  26  20   0      787.14      571.30    116.92 o 
  28  20   0     1277.53      930.02    135.52 o 
  30  20   0        4.78      -29.23     69.09 o 
  32  20   0        1.15       21.26     79.72 o 
   2  22   0      336.62      268.21     74.40 o 
   4  22   0     4269.73     3299.45    427.81 o 
   6  22   0       79.44      -49.16     49.16 o 
   8  22   0      588.93      628.20     85.03 o 
  10  22   0        2.49       -2.28     46.00 o 
  12  22   0        1.14       78.39     50.73 o 
  14  22   0       45.33      109.09     53.52 o 
  16  22   0        1.08        0.64     50.49 o 
  18  22   0       62.96       89.81     55.99 o 
  20  22   0      766.75      941.13    182.02 o 
  22  22   0     1885.32     1493.35    175.38 o 
  24  22   0        0.93       53.14     85.03 o 
  26  22   0       31.25      199.29     90.34 o 
  28  22   0       11.07      -45.17     77.06 o 
   0  24   0       10.58      -61.12     61.12 o 
   2  24   0       35.51      -53.52     53.52 o 
   4  24   0      352.04      400.28     87.69 o 
   6  24   0      119.65       -5.27     52.51 o 
   8  24   0        6.09      -48.74     48.74 o 
  10  24   0       77.36       27.90     56.37 o 
  12  24   0     1433.22     1822.70    142.76 o 
  14  24   0     1149.68     1607.29    131.48 o 
  16  24   0       46.14       -8.86    100.97 o 
  18  24   0       19.48       89.97     58.99 o 
  20  24   0      574.15      550.04    122.23 o 
  22  24   0      247.68      401.24    111.60 o 
   2  26   0      261.96      277.00     76.97 o 
   4  26   0       76.33      237.20     73.77 o 
   6  26   0      133.23        1.15     62.92 o 
   8  26   0      107.14      152.25     68.84 o 
  10  26   0      206.31      342.75     86.36 o 
  12  26   0        5.61      -38.74     58.16 o 
   1   1   1    16739.10    15533.52    435.78 o 
   3   1   1    52684.33    47573.36   1060.57 o 
   5   1   1    16898.62    17370.96    427.55 o 
   7   1   1    46782.49    44729.91   1225.97 o 
   9   1   1    44379.92    43638.03    992.58 o 
  11   1   1    98254.94    98757.78   2398.78 o 
  13   1   1      132.18      142.77     11.03 o 
  15   1   1     8939.04     9707.96    278.66 o 
  17   1   1     2052.13     2545.74     92.87 o 
  19   1   1      249.97      236.99     19.60 o 
  21   1   1      245.88      227.26     20.26 o 
  23   1   1      615.45      632.14     37.59 o 
  25   1   1     2581.95     2571.51     85.20 o 
  27   1   1     4474.75     4327.73    134.11 o 
  29   1   1     1776.79     1840.24     69.51 o 
  31   1   1     2870.47     2924.07     98.21 o 
  33   1   1     5961.15     5945.12    184.96 o 
  35   1   1       58.02      121.55     27.61 o 
  37   1   1     3483.89     3520.66    121.52 o 
  39   1   1     3666.96     3616.86    217.89 o 
  41   1   1     3210.03     3088.26    225.86 o 
  43   1   1     1003.55     1031.29     82.61 o 
  45   1   1      683.75      700.72     68.56 o 
  47   1   1      202.38      263.25     83.70 o 
  49   1   1       73.18       75.59     44.12 o 
   1   3   1    14498.72    14229.42    321.10 o 
   3   3   1    47138.86    43778.15   1084.48 o 
   5   3   1    91799.20    86162.73   2750.72 o 
   7   3   1   102093.41   102019.08   2312.79 o 
   9   3   1     2482.23     2471.78     61.72 o 
  11   3   1   107976.08   105973.27   2421.99 o 
  13   3   1     3896.10     4406.82    104.79 o 
  15   3   1    17997.54    18917.26    536.74 o 
  17   3   1     1931.87     2134.60     68.27 o 
  19   3   1     4247.41     4402.18    133.79 o 
  21   3   1     1913.16     2234.26     72.26 o 
  23   3   1    12449.89    12882.79    364.03 o 
  25   3   1     4416.34     4200.58    154.90 o 
  27   3   1      133.36       95.51     21.09 o 
  29   3   1     1540.21     1460.35     61.51 o 
  31   3   1     1102.21     1137.06     54.56 o 
  33   3   1     2863.78     2877.44    101.58 o 
  35   3   1      199.61      233.44     28.13 o 
  37   3   1      237.09      269.68     31.38 o 
  39   3   1      625.20      701.88     62.92 o 
  41   3   1      479.34      487.88     57.28 o 
  43   3   1      607.77      560.22     89.02 o 
  45   3   1      407.38      418.07     58.16 o 
  47   3   1     1078.12     1066.47    112.93 o 
  49   3   1       87.83      148.60     47.89 o 
   1   5   1    22389.92    20545.10    617.74 o 
   3   5   1    24852.15    25569.42    570.97 o 
   5   5   1    25343.34    24239.49   1153.67 o 
   7   5   1    33113.98    34498.09    846.81 o 
   9   5   1     1810.50     2053.94     59.36 o 
  11   5   1     1024.86     1026.73     34.56 o 
  13   5   1    85540.55    89383.16   2739.97 o 
  15   5   1    14450.00    14693.46    416.51 o 
  17   5   1     4303.04     4819.15    143.80 o 
  19   5   1     2382.05     2536.74     81.99 o 
  21   5   1     3333.49     3336.18    105.91 o 
  23   5   1     7090.97     6862.13    202.92 o 
  25   5   1      880.70      894.12     43.81 o 
  27   5   1     4115.50     4354.54    137.16 o 
  29   5   1      116.60      129.20     22.53 o 
  31   5   1      126.62       79.77     25.35 o 
  33   5   1     1203.18     1150.17     57.36 o 
  35   5   1      364.65      329.88     41.04 o 
  37   5   1     1025.47     1070.90     65.93 o 
  39   5   1     1095.95     1139.05     85.48 o 
  41   5   1      786.70      813.65     73.21 o 
  43   5   1      151.72      190.56     46.00 o 
  45   5   1      723.18      780.27     77.04 o 
  47   5   1      482.65      535.92     64.80 o 
  49   5   1      513.20      541.28     91.67 o 
   1   7   1     1739.86     1824.49     51.16 o 
   3   7   1     7643.58     8062.99    232.08 o 
   5   7   1      726.17      887.19     66.43 o 
   7   7   1     3675.11     3571.70    157.73 o 
   9   7   1      956.16     1108.07     51.54 o 
  11   7   1     6622.03     6742.76    205.93 o 
  13   7   1    16724.71    16525.48    472.98 o 
  15   7   1      222.11      324.22     24.55 o 
  17   7   1     2200.60     2240.96     78.03 o 
  19   7   1    14978.01    15697.88    451.72 o 
  21   7   1     1611.27     1513.11     59.72 o 
  23   7   1     2280.46     2379.82    101.64 o 
  25   7   1     6814.35     6707.65    202.94 o 
  27   7   1      613.15      634.17     40.27 o 
  29   7   1       74.15       54.80     25.35 o 
  31   7   1       39.66       31.13     27.74 o 
  33   7   1      946.24      955.61     60.33 o 
  35   7   1     1103.67     1146.05     69.04 o 
  37   7   1     1399.52     1359.95     93.89 o 
  39   7   1      323.04      293.03     49.76 o 
  41   7   1     1586.99     1657.20    113.66 o 
  43   7   1      430.27      442.42     77.06 o 
  45   7   1       47.33      124.04     46.86 o 
  47   7   1      358.62      414.47    115.59 o 
   1   9   1    17574.00    18263.46    984.29 o 
   3   9   1      727.86     1036.95     61.37 o 
   5   9   1     3457.83     3868.69    140.11 o 
   7   9   1     5717.40     6395.30    263.98 o 
   9   9   1     3732.22     3937.02    143.69 o 
  11   9   1     7250.03     6947.02    340.34 o 
  13   9   1     4721.48     4365.46    164.14 o 
  15   9   1      142.36      170.43     21.84 o 
  17   9   1     6309.17     6087.45    185.66 o 
  19   9   1     2025.27     2283.76     80.36 o 
  21   9   1     6840.70     7130.52    215.89 o 
  23   9   1      129.85      166.20     23.56 o 
  25   9   1     2580.07     2671.42     94.30 o 
  27   9   1     3533.62     3541.65    138.58 o 
  29   9   1     2199.04     2270.66     98.16 o 
  31   9   1       22.44        0.98     24.62 o 
  33   9   1      570.94      637.79     75.77 o 
  35   9   1      282.66      281.76     38.84 o 
  37   9   1      998.86      919.13    128.87 o 
  39   9   1      309.58      215.82     49.76 o 
  41   9   1        2.43      -10.05     38.48 o 
  43   9   1      596.60      682.92    103.63 o 
  45   9   1      386.77      318.49     61.92 o 
  47   9   1        6.49       30.28     70.42 o 
   1  11   1      689.49      722.64     71.74 o 
   3  11   1    11725.66    11171.25    724.09 o 
   5  11   1     3930.19     4708.57    313.55 o 
   7  11   1     1951.04     2188.04    110.86 o 
   9  11   1       34.15      106.63     29.08 o 
  11  11   1     3561.33     3381.43    131.92 o 
  13  11   1     3568.44     3588.27    260.16 o 
  15  11   1     4359.17     4434.75    159.54 o 
  17  11   1     1833.72     1704.44    102.79 o 
  19  11   1     8649.86     9037.26    388.17 o 
  21  11   1      760.88      619.73     47.03 o 
  23  11   1      599.06      538.79     46.42 o 
  25  11   1      281.33      293.64     38.18 o 
  27  11   1      534.91      566.96     49.04 o 
  29  11   1     1282.97     1594.41     84.35 o 
  31  11   1     1836.79     1911.95     94.09 o 
  33  11   1     1481.88     1517.44     84.75 o 
  35  11   1      445.92      503.86     61.04 o 
  37  11   1      386.01      373.91     58.25 o 
  39  11   1       14.14      -25.04     37.44 o 
  41  11   1      707.78      685.93     76.08 o 
  43  11   1       52.32        7.97     43.22 o 
  45  11   1      341.39      517.89     70.29 o 
   1  13   1     8005.91     7773.63    335.38 o 
   3  13   1       64.14       15.86     29.08 o 
   5  13   1     5890.75     6207.25    572.63 o 
   7  13   1     5285.09     5662.26    242.38 o 
   9  13   1       71.01       27.90     30.06 o 
  11  13   1     1630.07     1488.03     91.11 o 
  13  13   1     6256.61     5671.73    267.74 o 
  15  13   1     9586.86     8917.77    372.96 o 
  17  13   1      642.40      761.03    205.93 o 
  19  13   1      486.71      492.01     55.21 o 
  21  13   1     9722.46     8524.66    385.29 o 
  23  13   1       65.04       56.62     31.17 o 
  25  13   1     5386.74     5463.05    201.48 o 
  27  13   1       71.26      106.41     33.15 o 
  29  13   1       97.91      109.03     55.14 o 
  31  13   1      850.51      786.12     62.63 o 
  33  13   1      145.13      132.12     46.52 o 
  35  13   1       50.40       81.04     42.73 o 
  37  13   1      337.50      362.21     60.04 o 
  39  13   1      414.13      400.58     64.64 o 
  41  13   1       65.06       74.25     48.74 o 
  43  13   1      481.74      351.99     67.56 o 
   1  15   1      536.87      579.35     87.69 o 
   3  15   1      663.13      662.50    225.86 o 
   5  15   1       29.63        3.30     34.72 o 
   7  15   1       75.26       59.26     37.44 o 
   9  15   1      476.12      564.15     60.04 o 
  11  15   1      467.52      458.50     57.28 o 
  13  15   1     1080.48     1070.41    147.47 o 
  15  15   1    12171.97    11015.83    461.27 o 
  17  15   1      442.33      479.16     69.09 o 
  19  15   1     2151.01     2033.95    160.76 o 
  21  15   1    10056.08     9567.63   1049.60 o 
  23  15   1     2790.58     2575.68    167.40 o 
  25  15   1     1146.82     1020.19     89.23 o 
  27  15   1      688.98      628.20     71.33 o 
  29  15   1     1470.05     1632.08     96.08 o 
  31  15   1      225.98      311.22     46.31 o 
  33  15   1      105.55       58.62     62.44 o 
  35  15   1       92.47       25.40     46.86 o 
  37  15   1      158.47      153.75     54.39 o 
  39  15   1       33.83       60.53     65.10 o 
  41  15   1       52.80       -4.43     47.89 o 
   1  17   1      165.86      154.06     44.98 o 
   3  17   1      347.27      219.73     48.85 o 
   5  17   1       20.32       -0.13     38.21 o 
   7  17   1      138.80      117.19     82.37 o 
   9  17   1     3469.09     3325.99    187.33 o 
  11  17   1     1215.01     1275.65    136.85 o 
  13  17   1      477.64      540.48    142.16 o 
  15  17   1     5434.34     4946.03    247.07 o 
  17  17   1      497.39      557.85     93.00 o 
  19  17   1     2943.66     2877.72    160.64 o 
  21  17   1     1735.69     1815.28    118.37 o 
  23  17   1     4868.70     4931.70    241.44 o 
  25  17   1     1170.33     1021.03    239.15 o 
  27  17   1      904.53      877.63     87.23 o 
  29  17   1     2081.57     2136.73    136.13 o 
  31  17   1      302.29      310.89     85.03 o 
  33  17   1       27.83      -29.23     63.77 o 
  35  17   1      301.00      220.55     87.69 o 
  37  17   1      169.21      156.78     82.37 o 
   1  19   1     1205.94     1090.65     93.89 o 
   3  19   1      100.55      100.34     46.86 o 
   5  19   1     2494.45     2583.54    150.31 o 
   7  19   1     1893.93     1942.78    127.77 o 
   9  19   1     1160.88     1357.84    265.72 o 
  11  19   1     1364.47     1683.40    365.37 o 
  13  19   1     1052.82      902.52     88.88 o 
  15  19   1     2319.03     2240.48    142.80 o 
  17  19   1      742.03      661.00    139.50 o 
  19  19   1      348.30      380.62     64.64 o 
  21  19   1     1467.13     1386.60    115.54 o 
  23  19   1      496.41      542.89     72.32 o 
  25  19   1       14.67      105.01     70.42 o 
  27  19   1       14.75      -18.60     46.97 o 
  29  19   1     1182.14     1248.89    156.78 o 
  31  19   1        6.85      -15.94     69.09 o 
  33  19   1      164.73      215.23     85.03 o 
  35  19   1      500.95      350.75    103.63 o 
   1  21   1      146.36      191.32     69.09 o 
   3  21   1      550.69      498.26     74.20 o 
   5  21   1      342.09      378.12     68.41 o 
   7  21   1      649.25      494.19     76.08 o 
   9  21   1      163.55      167.06     57.88 o 
  11  21   1     1509.50     1355.46    115.54 o 
  13  21   1       26.10       22.59     50.73 o 
  15  21   1      312.79      372.50     83.70 o 
  17  21   1     1016.75      964.78     95.83 o 
  19  21   1       80.51       86.45     52.51 o 
  21  21   1       87.65       93.19     54.39 o 
  23  21   1     1066.92     1218.76    114.26 o 
  25  21   1       36.94       29.08     51.64 o 
  27  21   1      331.36      199.29     93.00 o 
  29  21   1       15.84       10.63     77.06 o 
  31  21   1      421.94      348.09    100.97 o 
   1  23   1     1327.14     1064.94    108.93 o 
   3  23   1     1202.99     1224.84    111.69 o 
   5  23   1      945.84      696.24    108.95 o 
   7  23   1      608.29      629.81     86.37 o 
   9  23   1      107.20      102.95    116.92 o 
  11  23   1       70.14       91.72     61.12 o 
  13  23   1      120.22      131.53     60.13 o 
  15  23   1        7.24       54.74     55.99 o 
  17  23   1      534.45      532.33     87.23 o 
  19  23   1      187.83      243.96     90.34 o 
  21  23   1      220.61      281.56     70.29 o 
  23  23   1      201.72      267.96     73.28 o 
  25  23   1      203.35      321.52     98.32 o 
   1  25   1      190.73      217.36     87.69 o 
   3  25   1      691.60      641.78    151.46 o 
   5  25   1       63.04        1.22     55.40 o 
   7  25   1       21.36       23.04     77.06 o 
   9  25   1     1051.06     1242.65    124.01 o 
  11  25   1      530.17      565.22    150.13 o 
  13  25   1      108.83      191.10     67.33 o 
  15  25   1      164.95      250.26     71.45 o 
  17  25   1      101.92      151.24     67.33 o 
   2   0   2    82475.11    80715.52   4452.14 o 
   6   0   2   278387.97   248854.67  18192.55 o 
  10   0   2    57440.02    56021.64   2342.32 o 
  14   0   2    19245.84    16937.02   1033.65 o 
  18   0   2    14560.51    13902.46    555.03 o 
  22   0   2      286.75      294.59     30.07 o 
  26   0   2    13312.41    12785.32    519.32 o 
  30   0   2     1147.10     1114.36     72.78 o 
  34   0   2     4034.16     4047.73    190.15 o 
  38   0   2      151.58      140.47     36.86 o 
  42   0   2      721.70      834.36     93.00 o 
  46   0   2      451.96      411.87     74.40 o 
   0   2   2    37030.22    33531.29   1112.25 o 
   2   2   2    72354.29    70428.00   1603.33 o 
   4   2   2     5128.05     4974.60    120.01 o 
   6   2   2    56944.32    58961.05   1320.92 o 
   8   2   2    33494.38    32770.49    734.93 o 
  10   2   2    24366.83    25719.23    650.23 o 
  12   2   2     6331.12     6484.15    183.12 o 
  14   2   2     2532.73     2559.99     77.15 o 
  16   2   2     9283.52     9581.02    272.59 o 
  18   2   2    12519.97    12800.52    358.64 o 
  20   2   2    11054.83    11043.19    309.77 o 
  22   2   2     3516.59     3563.66    127.83 o 
  24   2   2       63.75       83.02     17.83 o 
  26   2   2     1654.72     1534.58     59.12 o 
  28   2   2      694.24      693.51     39.51 o 
  30   2   2     5134.85     5115.22    159.97 o 
  32   2   2      643.17      608.51     37.88 o 
  34   2   2     6844.79     7054.97    230.89 o 
  36   2   2     2090.57     2173.15     83.99 o 
  38   2   2     2332.60     2183.27     87.05 o 
  40   2   2      514.57      480.87     49.76 o 
  42   2   2      301.08      236.39     40.36 o 
  44   2   2      333.20      367.50     46.97 o 
  46   2   2      884.86      937.07    174.05 o 
  48   2   2       20.86       20.24     36.60 o 
   2   4   2    15792.06    16203.88    367.93 o 
   4   4   2    19389.84    18967.92    564.54 o 
   6   4   2    44881.64    41562.14    954.62 o 
   8   4   2    46968.90    47373.42   1056.77 o 
  10   4   2     1744.98     1989.90     60.29 o 
  12   4   2    50675.79    52583.25   2118.22 o 
  14   4   2     3731.21     3532.24    105.65 o 
  16   4   2     2191.93     2176.37     70.97 o 
  18   4   2     5884.84     6440.90    186.82 o 
  20   4   2     1020.50     1040.14     40.84 o 
  22   4   2     3069.68     2989.14     94.88 o 
  24   4   2     4506.98     4626.75    137.52 o 
  26   4   2     6991.38     6594.38    192.43 o 
  28   4   2      555.18      555.60     46.40 o 
  30   4   2      121.77      128.33     22.55 o 
  32   4   2      225.18      205.10     26.57 o 
  34   4   2     2141.09     2119.76     84.25 o 
  36   4   2      605.17      582.21     41.49 o 
  38   4   2     1038.33     1105.90     57.68 o 
  40   4   2      604.76      615.00     57.28 o 
  42   4   2       54.76       73.07     33.82 o 
  44   4   2       40.70      110.27     37.58 o 
  46   4   2        1.78      -23.10     57.13 o 
  48   4   2      155.32      170.10     67.76 o 
   0   6   2      928.07      873.05     43.45 o 
   2   6   2     1414.77     1529.97     45.70 o 
   4   6   2     7428.33     6561.42    379.37 o 
   6   6   2    48242.08    44605.45   1075.05 o 
   8   6   2     4937.02     4450.89    166.35 o 
  10   6   2     7278.32     7758.74    254.60 o 
  12   6   2    23432.79    23839.86   1166.95 o 
  14   6   2      389.55      539.45     32.71 o 
  16   6   2    18051.93    17871.17    756.23 o 
  18   6   2     9497.79     9648.99    280.90 o 
  20   6   2     2490.80     2747.50    104.32 o 
  22   6   2      366.50      422.94     27.39 o 
  24   6   2      148.33      167.39     26.85 o 
  26   6   2     1608.83     1572.07     61.24 o 
  28   6   2       31.75       34.29     23.74 o 
  30   6   2     1957.35     2007.61     89.86 o 
  32   6   2      316.60      391.08     38.27 o 
  34   6   2      246.67      189.32     32.34 o 
  36   6   2     1251.01     1238.28     62.93 o 
  38   6   2      220.51      295.18     39.19 o 
  40   6   2      420.82      537.61     67.76 o 
  42   6   2      377.13      321.72     48.85 o 
  44   6   2       48.00       31.47     35.55 o 
  46   6   2      158.65      257.69     49.76 o 
   2   8   2      487.50      519.11     28.66 o 
   4   8   2     5903.24     5796.12    151.62 o 
   6   8   2    27854.86    28013.53    784.21 o 
   8   8   2    12962.90    14645.54    523.82 o 
  10   8   2     3355.37     3730.63    136.42 o 
  12   8   2    11595.30    11535.16    380.42 o 
  14   8   2     2253.87     2454.28     98.46 o 
  16   8   2     1331.33     1534.16     67.44 o 
  18   8   2    12171.72    12143.83    407.00 o 
  20   8   2     1528.58     1598.95     61.14 o 
  22   8   2     4474.38     4136.63    135.75 o 
  24   8   2     1672.54     1869.96     70.69 o 
  26   8   2      402.21      442.74     40.65 o 
  28   8   2      749.16      889.29     88.10 o 
  30   8   2      491.53      399.35     40.11 o 
  32   8   2     1206.79     1167.96     67.67 o 
  34   8   2     1222.23     1317.18     71.73 o 
  36   8   2       24.46       69.60     28.30 o 
  38   8   2      811.55      933.68     74.20 o 
  40   8   2      136.41      111.99     38.53 o 
  42   8   2      115.26      109.56     40.36 o 
  44   8   2       81.32      146.26     43.89 o 
  46   8   2      255.81      259.84     49.76 o 
   0  10   2      359.45      480.95     63.77 o 
   2  10   2      921.82      801.76     48.95 o 
   4  10   2     1257.10     1140.37     70.88 o 
   6  10   2     2819.20     2893.08     97.30 o 
   8  10   2    14871.03    16391.87    466.67 o 
  10  10   2     6191.08     6472.58    194.26 o 
  12  10   2    10771.97     9982.01    443.69 o 
  14  10   2     3615.63     3707.56    137.92 o 
  16  10   2       83.25       65.15     29.74 o 
  18  10   2     1271.06     1319.61     64.89 o 
  20  10   2     1546.11     1473.13     72.45 o 
  22  10   2     1016.12     1113.91     82.17 o 
  24  10   2      308.26      326.33     37.95 o 
  26  10   2     2207.69     2160.59    103.27 o 
  28  10   2     1551.91     1597.43     80.79 o 
  30  10   2     2055.64     1815.18     91.73 o 
  32  10   2     2256.91     2162.04    101.53 o 
  34  10   2       36.93       35.06     28.83 o 
  36  10   2      869.93      920.36    110.46 o 
  38  10   2      421.23      452.99     59.16 o 
  40  10   2       41.01       69.45     55.80 o 
  42  10   2      547.14      491.71     63.88 o 
  44  10   2      302.61      404.32     60.13 o 
   2  12   2     2375.05     2528.23    129.65 o 
   4  12   2     1490.41     1362.20     88.31 o 
   6  12   2     6556.35     7109.25    308.13 o 
   8  12   2     2490.38     2593.91    130.58 o 
  10  12   2    10850.92     9878.75    440.61 o 
  12  12   2     4281.84     4518.84    162.07 o 
  14  12   2     1445.25     1695.45     81.11 o 
  16  12   2      143.03      111.21     27.38 o 
  18  12   2      253.82      238.16     32.38 o 
  20  12   2     1573.40     1525.12     77.25 o 
  22  12   2      522.06      607.23     60.87 o 
  24  12   2     1790.24     1664.40    107.73 o 
  26  12   2      141.96      137.00     40.10 o 
  28  12   2     1514.90     1352.31     99.11 o 
  30  12   2      453.42      511.31     60.53 o 
  32  12   2     1318.56     1365.61     80.33 o 
  34  12   2      337.18      281.36     72.72 o 
  36  12   2      516.89      510.79     78.39 o 
  38  12   2      236.59      196.00     48.74 o 
  40  12   2      156.37      108.01     47.66 o 
  42  12   2      198.61      333.84     60.13 o 
   0  14   2     1707.75     1878.64    159.43 o 
   2  14   2     3175.34     3542.30    166.28 o 
   4  14   2      147.56      131.64     63.77 o 
   6  14   2      199.10      211.24     42.73 o 
   8  14   2     5022.76     4272.49    215.23 o 
  10  14   2      512.98      662.12     63.55 o 
  12  14   2     2744.77     2692.13    145.61 o 
  14  14   2      956.55      992.33     90.34 o 
  16  14   2     9525.98     9711.75    413.20 o 
  18  14   2      279.51      194.19     81.04 o 
  20  14   2     2402.37     2484.94    166.08 o 
  22  14   2       58.03       21.64     53.14 o 
  24  14   2     1666.69     1887.83    119.03 o 
  26  14   2     2348.15     2175.49    129.28 o 
  28  14   2     2331.32     2404.40    293.62 o 
  30  14   2      428.65      513.57     66.68 o 
  32  14   2      804.86      724.25    114.26 o 
  34  14   2      170.27      148.39     48.42 o 
  36  14   2      965.38     1007.08    124.89 o 
  38  14   2      367.45      435.78     90.34 o 
  40  14   2      663.00      773.25    111.60 o 
   2  16   2      268.11      235.54     48.74 o 
   4  16   2     1404.67     1521.19    203.28 o 
   6  16   2       42.85       34.54     36.32 o 
   8  16   2     5169.83     5360.75    285.65 o 
  10  16   2      655.48      649.64     71.33 o 
  12  16   2     6706.11     6980.10    314.68 o 
  14  16   2       33.03       12.92     40.36 o 
  16  16   2     5745.62     5577.38    263.98 o 
  18  16   2      259.60      311.38     55.40 o 
  20  16   2      288.19      312.62     54.83 o 
  22  16   2     1969.40     2107.58    252.43 o 
  24  16   2      530.80      589.18     70.29 o 
  26  16   2       44.34       44.73     66.43 o 
  28  16   2      587.88      543.25     72.17 o 
  30  16   2      992.50     1043.68     97.99 o 
  32  16   2      498.41      557.18     82.37 o 
  34  16   2      180.93      239.15     77.06 o 
  36  16   2       60.43      193.98     79.72 o 
  38  16   2       63.20       98.32     71.74 o 
   0  18   2     1808.58     1875.99    175.38 o 
   2  18   2      358.35      424.77     64.64 o 
   4  18   2     2184.89     1904.42    127.73 o 
   6  18   2      186.59      203.44     54.47 o 
   8  18   2     4167.32     3821.06    201.98 o 
  10  18   2     1218.03     1080.41    253.76 o 
  12  18   2     4389.24     4139.23    211.37 o 
  14  18   2      371.94      349.28     77.06 o 
  16  18   2     1644.03     1714.90    132.86 o 
  18  18   2       68.02      132.38     78.39 o 
  20  18   2      373.81      335.09     58.99 o 
  22  18   2      306.36      340.68     78.39 o 
  24  18   2      628.63      860.24     88.88 o 
  26  18   2      283.39      316.58     62.75 o 
  28  18   2     1029.36     1007.08     97.65 o 
  30  18   2      273.09      293.42     61.92 o 
  32  18   2       27.94      -45.17     61.12 o 
  34  18   2      373.91      364.04     93.00 o 
   2  20   2      216.22      166.57    134.19 o 
   4  20   2      764.66      607.01     76.97 o 
   6  20   2     2529.92     2158.98    374.67 o 
   8  20   2     1367.04     1300.81    167.40 o 
  10  20   2      583.82      390.16     70.29 o 
  12  20   2      105.03      186.80     55.53 o 
  14  20   2       18.33       62.09     48.74 o 
  16  20   2     1844.13     1881.61    142.16 o 
  18  20   2      397.34      411.24     72.32 o 
  20  20   2      159.38      160.74     57.10 o 
  22  20   2       33.43      -20.95     48.74 o 
  24  20   2      242.61      189.89     60.53 o 
  26  20   2       37.71       69.64     54.39 o 
  28  20   2      154.88      119.78     60.53 o 
  30  20   2       46.66       93.00     77.06 o 
  32  20   2      755.53      842.33    132.86 o 
   0  22   2      145.55      122.23     85.03 o 
   2  22   2      478.83      380.41     71.10 o 
   4  22   2       29.83       25.51     51.64 o 
   6  22   2      534.80      469.55    100.97 o 
   8  22   2      386.44      415.59     76.76 o 
  10  22   2      272.14      165.95     61.24 o 
  12  22   2     1035.42      868.05     97.65 o 
  14  22   2      889.50      979.96    102.29 o 
  16  22   2       70.85       69.22     55.21 o 
  18  22   2      106.32      206.09     63.14 o 
  20  22   2      224.65      217.42     63.55 o 
  22  22   2       32.42       38.16     56.73 o 
  24  22   2      133.61       34.54     81.04 o 
  26  22   2       24.58      -23.26    100.97 o 
   2  24   2       89.43       58.25     71.74 o 
   4  24   2       62.37       64.89     59.34 o 
   6  24   2      294.64      276.89     73.21 o 
   8  24   2        9.50        3.04     57.88 o 
  10  24   2      512.96      531.06     89.12 o 
  12  24   2      164.82      217.82     69.44 o 
  14  24   2       48.13        2.53     57.10 o 
  16  24   2      222.60      244.64     69.99 o 
  18  24   2      149.74       78.97    126.22 o 
  20  24   2      407.70      493.38     83.99 o 
   0  26   2       18.57      -77.06     77.06 o 
   2  26   2       58.24      147.86     71.33 o 
   4  26   2      464.94      320.55     96.99 o 
   6  26   2       58.91      148.46     70.87 o 
   8  26   2      164.82      234.73     77.82 o 
   1   1   3     9526.56     9361.70    214.06 o 
   3   1   3     5162.43     5515.43    130.88 o 
   5   1   3     2841.51     3001.17     76.72 o 
   7   1   3     2631.67     2523.63     73.97 o 
   9   1   3     5382.29     5505.95    141.05 o 
  11   1   3      867.30      713.86     35.29 o 
  13   1   3    28092.28    26581.90    873.35 o 
  15   1   3      501.15      382.64     63.77 o 
  17   1   3    10024.54    10047.81    619.13 o 
  19   1   3      638.47      597.07     71.74 o 
  21   1   3     1008.23      884.25    115.59 o 
  23   1   3    10919.59    10275.74    350.32 o 
  25   1   3     3689.09     3583.67    114.12 o 
  27   1   3      744.07      772.92     36.31 o 
  29   1   3     3640.79     3346.16    110.33 o 
  31   1   3    12570.70    12543.61    365.93 o 
  33   1   3     1160.26     1106.59     50.63 o 
  35   1   3      792.55      815.08     48.71 o 
  37   1   3      703.21      792.01     44.17 o 
  39   1   3      641.20      684.13     41.70 o 
  41   1   3       48.89       30.84     22.59 o 
   1   3   3    12797.83    11987.32    275.90 o 
   3   3   3     1049.51     1219.57     39.10 o 
   5   3   3    13082.99    13511.44    304.62 o 
   7   3   3     1401.34     1542.92     44.69 o 
   9   3   3    17665.22    18307.93    522.75 o 
  11   3   3    10288.65    10506.01    296.17 o 
  13   3   3    28407.41    29262.36    827.35 o 
  15   3   3     3429.84     3984.36    117.68 o 
  17   3   3     3198.46     3239.48     98.59 o 
  19   3   3     2143.10     2164.66     81.59 o 
  21   3   3     8587.42     9238.30    329.88 o 
  23   3   3     3246.60     2942.66     91.40 o 
  25   3   3     2728.90     2859.17    105.28 o 
  27   3   3     1050.77     1064.41     45.84 o 
  29   3   3       63.51       56.18     19.94 o 
  31   3   3     4348.95     4150.06    136.54 o 
  33   3   3      430.01      347.36     29.36 o 
  35   3   3      660.59      727.35     44.67 o 
  37   3   3      241.70      233.55     34.90 o 
  39   3   3      574.62      596.04     48.33 o 
  41   3   3      171.77      215.07     30.35 o 
   1   5   3      140.69      151.44     16.04 o 
   3   5   3      849.87      882.39     32.97 o 
   5   5   3     5247.34     5523.59    135.40 o 
   7   5   3    22755.40    24841.72    626.94 o 
   9   5   3    24429.64    23030.05   1167.48 o 
  11   5   3      944.55     1180.59     70.57 o 
  13   5   3     5142.43     4999.11    151.53 o 
  15   5   3     1737.68     1754.24     61.45 o 
  17   5   3     1154.25      995.30     59.15 o 
  19   5   3    14390.08    14411.67    479.48 o 
  21   5   3     2304.65     2450.54     95.30 o 
  23   5   3      571.10      674.66     46.41 o 
  25   5   3      728.41      792.41     45.23 o 
  27   5   3     2654.66     2652.88     88.75 o 
  29   5   3     1891.85     1854.06     79.28 o 
  31   5   3      963.74      945.45     71.90 o 
  33   5   3     1293.01     1285.22     74.41 o 
  35   5   3      862.55      919.99     59.06 o 
  37   5   3      139.89      110.27     24.99 o 
  39   5   3       84.73      119.29     25.73 o 
  41   5   3      184.20      180.72     39.45 o 
  43   5   3      498.83      576.61     77.06 o 
   1   7   3     4401.93     4521.98    120.81 o 
   3   7   3     2572.48     2807.75     75.90 o 
   5   7   3     7922.13     8231.22    332.68 o 
   7   7   3    23923.45    24736.54    778.32 o 
   9   7   3    14064.91    14193.13    410.84 o 
  11   7   3    13117.80    13759.54    394.89 o 
  13   7   3     4736.96     4863.29    149.34 o 
  15   7   3     5049.43     5168.50    156.49 o 
  17   7   3     5142.11     5180.39    158.52 o 
  19   7   3      262.06      210.33     25.45 o 
  21   7   3      261.50      283.09     49.81 o 
  23   7   3      364.88      402.29     33.89 o 
  25   7   3      380.51      486.55     48.50 o 
  27   7   3     3972.72     3942.86    182.32 o 
  29   7   3      535.10      454.73     63.77 o 
  31   7   3      759.05      861.60     53.72 o 
  33   7   3      198.51      187.40     36.03 o 
  35   7   3      773.09      804.99     53.03 o 
  37   7   3        5.23       43.52     39.41 o 
  39   7   3      344.25      387.85     37.64 o 
  41   7   3       38.91       27.41     32.84 o 
  43   7   3       79.12      108.95     53.14 o 
   1   9   3     6001.27     5817.13    201.99 o 
   3   9   3     2819.35     2790.01     95.29 o 
   5   9   3     3424.93     3434.25    111.23 o 
   7   9   3     6814.79     6892.12    211.53 o 
   9   9   3     6693.33     7120.80    208.55 o 
  11   9   3     5883.39     6759.22    288.60 o 
  13   9   3     3571.71     3698.45    119.09 o 
  15   9   3      196.94      271.94     26.31 o 
  17   9   3     1116.91     1152.28     51.76 o 
  19   9   3     2029.91     1999.67     86.46 o 
  21   9   3      100.70       86.34     24.74 o 
  23   9   3     2040.02     2155.90    115.54 o 
  25   9   3      583.25      597.69     57.48 o 
  27   9   3      151.44       85.48     35.81 o 
  29   9   3      256.57      259.09     44.64 o 
  31   9   3      111.06       54.31     36.86 o 
  33   9   3     2661.03     2469.78    139.57 o 
  35   9   3      912.29      968.11     79.17 o 
  37   9   3      326.07      402.11     56.01 o 
  39   9   3      164.61      157.69     47.14 o 
  41   9   3       15.70      -42.52     42.52 o 
  43   9   3       63.73      100.97     55.80 o 
   1  11   3      282.22      216.99     37.44 o 
   3  11   3     5597.51     5054.58    232.04 o 
   5  11   3     6129.96     5887.92    340.12 o 
   7  11   3     2281.26     2368.28     98.57 o 
   9  11   3     3921.39     4228.45    165.15 o 
  11  11   3     1086.00     1157.32     56.42 o 
  13  11   3     1910.70     1912.44     88.60 o 
  15  11   3      196.80      153.43     25.41 o 
  17  11   3     4612.10     4667.72    152.92 o 
  19  11   3       97.32       26.07     33.82 o 
  21  11   3      716.41      641.11     63.83 o 
  23  11   3      207.50      178.58     42.70 o 
  25  11   3      573.79      333.24     51.03 o 
  27  11   3      381.35      353.68     51.03 o 
  29  11   3      457.17      403.49     65.10 o 
  31  11   3      354.79      332.14     55.46 o 
  33  11   3        4.86      -15.81     36.86 o 
  35  11   3      716.06      643.52     68.84 o 
  37  11   3      698.94      702.06     74.04 o 
  39  11   3      444.03      635.07     93.00 o 
  41  11   3       24.85      -15.94     53.14 o 
  43  11   3      292.94      292.29     74.40 o 
   1  13   3     2841.40     3163.45    152.19 o 
   3  13   3      538.03      588.31    134.19 o 
   5  13   3     7633.65     7165.34    470.33 o 
   7  13   3     1583.48     1788.96    108.93 o 
   9  13   3     2241.47     2388.13    129.48 o 
  11  13   3     1403.36     1604.47     99.37 o 
  13  13   3     2525.23     2323.29    143.49 o 
  15  13   3      581.35      617.09     66.52 o 
  17  13   3      229.11      211.26     46.52 o 
  19  13   3     1875.73     1902.64    116.08 o 
  21  13   3      155.66       37.27     35.74 o 
  23  13   3       47.54       47.96     36.86 o 
  25  13   3       40.11      -39.86     39.86 o 
  27  13   3      839.96      856.73     79.05 o 
  29  13   3       74.06      136.85     44.63 o 
  31  13   3     2375.09     2597.63    150.55 o 
  33  13   3      732.83      723.16     76.42 o 
  35  13   3       93.98       68.71     44.64 o 
  37  13   3      306.36      224.19     54.06 o 
  39  13   3       80.50       -7.97     58.46 o 
  41  13   3       31.77       50.49     63.77 o 
   1  15   3      155.51       21.26     35.55 o 
   3  15   3      828.50     1058.05    110.27 o 
   5  15   3    12427.64    12631.02    538.31 o 
   7  15   3     2079.47     2022.80    176.70 o 
   9  15   3     1493.46     1456.78    106.05 o 
  11  15   3       21.83      -22.69     36.32 o 
  13  15   3     5683.32     6230.65    476.97 o 
  15  15   3     2922.19     2725.10    160.44 o 
  17  15   3      472.97      442.37     61.66 o 
  19  15   3      272.30      298.50     54.27 o 
  21  15   3       40.96        7.97     37.67 o 
  23  15   3      859.64      754.34     93.00 o 
  25  15   3      339.45      290.35     57.95 o 
  27  15   3      640.72      697.19     96.99 o 
  29  15   3      108.13       59.68     46.52 o 
  31  15   3     1126.15     1377.07    108.54 o 
  33  15   3        2.71       14.84     44.63 o 
  35  15   3      260.28      291.84     70.42 o 
  37  15   3       33.66      -31.89     55.80 o 
   1  17   3     1129.86     1200.09     94.87 o 
   3  17   3     2974.59     2775.92    155.92 o 
   5  17   3     3958.17     3908.54    329.49 o 
   7  17   3       47.82       95.45     71.74 o 
   9  17   3      558.03      443.56     65.68 o 
  11  17   3      396.71      523.40     71.10 o 
  13  17   3     4033.55     4289.38    214.10 o 
  15  17   3     1398.57     1332.39    103.14 o 
  17  17   3     1220.75     1184.88    102.08 o 
  19  17   3      274.88      348.09     63.14 o 
  21  17   3      677.41      812.05     83.55 o 
  23  17   3      192.24      358.32     63.83 o 
  25  17   3      113.79       71.19     47.67 o 
  27  17   3      522.35      316.89     61.66 o 
  29  17   3       70.13      128.87     78.39 o 
  31  17   3      596.58      542.36     77.15 o 
  33  17   3      298.97      372.41     68.41 o 
  35  17   3      167.69      199.29     79.72 o 
   1  19   3      505.83      423.47     68.56 o 
   3  19   3     2229.28     2585.92    157.83 o 
   5  19   3      968.77      851.65    155.45 o 
   7  19   3      907.45      981.85     94.87 o 
   9  19   3      491.08      690.22    192.65 o 
  11  19   3      230.92      220.98     85.03 o 
  13  19   3       70.64      117.20     53.33 o 
  15  19   3     1227.55     1220.80    110.81 o 
  17  19   3      124.00      131.28     63.77 o 
  19  19   3      151.07      140.65     67.76 o 
  21  19   3      210.71      279.01    104.96 o 
  23  19   3      294.09      379.57    110.27 o 
  25  19   3      156.91      157.07     58.10 o 
  27  19   3      209.13      209.29     61.84 o 
  29  19   3      212.96      172.11     60.53 o 
  31  19   3      434.54      486.07     79.44 o 
   1  21   3       56.39       34.83     52.51 o 
   3  21   3       40.36      103.45     55.99 o 
   5  21   3      810.10      765.55    257.75 o 
   7  21   3      218.21      132.86     58.99 o 
   9  21   3     1028.51     1091.35    196.63 o 
  11  21   3      184.73      218.13    102.30 o 
  13  21   3      252.86      221.61     65.10 o 
  15  21   3        4.72       -5.17     53.33 o 
  17  21   3      342.09      363.83     86.36 o 
  19  21   3      140.99        7.79     54.83 o 
  21  21   3        0.54      -47.88     50.31 o 
  23  21   3       14.08       -8.98     61.12 o 
  25  21   3     1157.72     1316.26    120.90 o 
  27  21   3     1048.52     1337.93    158.10 o 
   1  23   3      139.22      219.58     69.22 o 
   3  23   3       72.95      113.93     90.34 o 
   5  23   3      188.46      135.60     63.80 o 
   7  23   3      125.47      -14.61     58.25 o 
   9  23   3      759.95     1005.55    118.25 o 
  11  23   3     1118.70     1312.69    273.69 o 
  13  23   3       74.77       38.11     59.34 o 
  15  23   3        9.35      -17.02     52.93 o 
  17  23   3      202.56      177.77     67.56 o 
  19  23   3      129.12      159.65     68.84 o 
   1  25   3      168.20      184.42    106.29 o 
   3  25   3       44.33       72.87     66.68 o 
   5  25   3       35.70       75.26     66.21 o 
   7  25   3      174.32      228.66    112.93 o 
   9  25   3       70.52       22.61    118.25 o 
   0   0   4    27020.54    26310.68   1247.56 o 
   4   0   4      133.42      198.90     24.55 o 
   8   0   4    12553.29    12475.03    419.24 o 
  12   0   4     5929.95     6372.03    379.56 o 
  16   0   4    11345.98    10878.59    632.41 o 
  20   0   4     7616.35     7681.98    454.38 o 
  24   0   4     8932.68     9135.47    563.33 o 
  28   0   4     3103.84     3100.96    239.15 o 
  32   0   4     2471.57     1966.33    199.29 o 
  36   0   4     2579.77     2495.12    225.86 o 
  40   0   4        2.44      -58.46     63.77 o 
   2   2   4      551.38      510.33     24.30 o 
   4   2   4      503.44      598.13     26.58 o 
   6   2   4     1429.32     1539.15     50.66 o 
   8   2   4     1900.27     2001.23     67.54 o 
  10   2   4     1929.69     2027.16     67.00 o 
  12   2   4      598.22      548.20     30.68 o 
  14   2   4     3433.96     3254.38     99.07 o 
  16   2   4     3849.04     3946.45    138.79 o 
  18   2   4     5922.72     5538.90    185.51 o 
  20   2   4     8266.77     8182.59    357.00 o 
  22   2   4      518.75      568.58    146.15 o 
  24   2   4     3997.47     4282.79    382.64 o 
  26   2   4     1822.07     2062.87    134.19 o 
  28   2   4     6661.10     6325.72    292.17 o 
  30   2   4      603.61      593.41     74.20 o 
  32   2   4     1370.18     1603.31    207.26 o 
  34   2   4      839.35     1026.35     96.75 o 
  36   2   4       42.33      -42.52     47.66 o 
  38   2   4      151.01      168.23     57.28 o 
  40   2   4       78.50       12.28     49.55 o 
  42   2   4       72.19      111.82     57.28 o 
   0   4   4    16385.81    16127.13    525.18 o 
   2   4   4     9958.24    10053.10    242.07 o 
   4   4   4     2311.71     2266.41     63.91 o 
   6   4   4      109.43      141.46     17.77 o 
   8   4   4     9067.25     9076.52    406.16 o 
  10   4   4     2817.50     2671.13     86.49 o 
  12   4   4     1358.97     1532.17     55.50 o 
  14   4   4     1539.67     1454.69     53.91 o 
  16   4   4     6449.76     6574.44    193.18 o 
  18   4   4    10122.53     9867.02    280.66 o 
  20   4   4     7069.52     6718.89    201.02 o 
  22   4   4     1183.96     1134.72     52.26 o 
  24   4   4     3331.63     3232.38    121.18 o 
  26   4   4     1235.44     1132.65     69.20 o 
  28   4   4     6172.01     6219.33    221.90 o 
  30   4   4     1906.96     1896.86     91.17 o 
  32   4   4      368.54      352.68     33.21 o 
  34   4   4      912.03      977.48     96.75 o 
  36   4   4     1234.20     1339.45    199.29 o 
  38   4   4      244.38      221.76    128.87 o 
  40   4   4      402.21      434.58     70.44 o 
  42   4   4      169.00      176.72     62.92 o 
   2   6   4     1510.56     1399.08     56.84 o 
   4   6   4     3060.26     3463.03    109.56 o 
   6   6   4     4630.05     4711.99    145.01 o 
   8   6   4     1112.50     1170.13     49.86 o 
  10   6   4     1268.57     1400.43     54.90 o 
  12   6   4     4515.44     4389.82    139.48 o 
  14   6   4     2439.59     2522.57     96.27 o 
  16   6   4     1241.45     1314.52     53.38 o 
  18   6   4     1176.73     1177.68     48.67 o 
  20   6   4      100.16       54.28     15.44 o 
  22   6   4     1621.39     1655.99     72.93 o 
  24   6   4     5419.73     5264.91    236.83 o 
  26   6   4      129.95       99.65     31.12 o 
  28   6   4      473.50      404.73     44.07 o 
  30   6   4     1443.36     1434.24     87.98 o 
  32   6   4       28.18       26.01     27.07 o 
  34   6   4      167.21      209.74     32.88 o 
  36   6   4      867.14     1032.53     76.05 o 
  38   6   4      196.44      237.82     63.88 o 
  40   6   4      232.07      332.18     68.56 o 
  42   6   4      437.25      329.49     98.32 o 
   0   8   4     3484.66     3392.50    267.05 o 
   2   8   4     3463.62     3882.36    123.53 o 
   4   8   4     1925.08     2033.43     75.24 o 
   6   8   4     3260.06     3518.61    114.18 o 
   8   8   4      108.17      156.68     21.68 o 
  10   8   4     1358.52     1302.91     61.11 o 
  12   8   4     1360.10     1441.28     59.48 o 
  14   8   4     1652.61     1626.97     65.07 o 
  16   8   4        8.99       45.78     17.62 o 
  18   8   4      141.69      160.58     26.46 o 
  20   8   4      145.62       89.61     33.22 o 
  22   8   4     1110.25     1051.00     74.01 o 
  24   8   4       17.84       33.76     27.99 o 
  26   8   4      559.15      463.48     51.50 o 
  28   8   4      311.18      285.89     43.84 o 
  30   8   4       22.05       24.82     30.65 o 
  32   8   4      272.43      206.26     43.05 o 
  34   8   4      317.09      344.23     98.32 o 
  36   8   4       31.82       78.73     67.76 o 
  38   8   4      301.71      434.56     72.99 o 
  40   8   4       40.70       20.63     54.83 o 
   2  10   4      228.87      134.50     36.32 o 
   4  10   4     5331.18     5442.67    194.30 o 
   6  10   4     7663.98     7542.33    259.16 o 
   8  10   4      646.19      635.88     46.41 o 
  10  10   4      380.55      476.94     35.72 o 
  12  10   4     1928.73     1930.22     76.31 o 
  14  10   4      696.57      730.14     44.13 o 
  16  10   4      183.12      251.20     44.05 o 
  18  10   4      348.95      356.39     59.79 o 
  20  10   4      480.97      415.75     78.39 o 
  22  10   4      934.52      730.22     75.73 o 
  24  10   4     2426.42     2254.42    128.32 o 
  26  10   4     1491.08     1428.63     98.16 o 
  28  10   4     1801.61     1786.23    116.45 o 
  30  10   4      688.55      732.90     73.07 o 
  32  10   4      509.13      500.39     59.47 o 
  34  10   4      215.51      225.44     57.13 o 
  36  10   4      817.58     1060.95     87.00 o 
  38  10   4       67.85      126.89     89.02 o 
  40  10   4      293.25      263.06    106.29 o 
   0  12   4    19615.05    19737.71   1177.14 o 
   2  12   4     5863.44     5282.86    247.07 o 
   4  12   4     3588.83     3296.82    165.22 o 
   6  12   4      383.35      296.12     48.42 o 
   8  12   4      980.57      887.97    119.57 o 
  10  12   4     8717.88     8781.65    388.82 o 
  12  12   4     1300.85     1320.61    136.85 o 
  14  12   4      295.20      250.52     50.49 o 
  16  12   4      168.36      150.40     45.20 o 
  18  12   4     1464.52     1265.86     95.33 o 
  20  12   4      406.21      349.50     52.95 o 
  22  12   4      467.49      461.06     59.47 o 
  24  12   4     1144.41     1054.27     88.73 o 
  26  12   4      126.81      104.24     54.47 o 
  28  12   4      639.29      633.26     70.15 o 
  30  12   4      960.46      847.02     78.52 o 
  32  12   4        4.51        4.59     36.91 o 
  34  12   4     2062.85     1925.78    130.88 o 
  36  12   4       17.37      -43.67     85.03 o 
  38  12   4      391.12      463.81     66.33 o 
   2  14   4     2892.71     2829.92    157.83 o 
   4  14   4      357.41      483.61     71.74 o 
   6  14   4      982.96      853.81     78.85 o 
   8  14   4     1393.61     1188.81    147.47 o 
  10  14   4     2411.10     2600.68    144.53 o 
  12  14   4      175.70      233.52     49.55 o 
  14  14   4      683.90      732.23     77.06 o 
  16  14   4      496.91      677.25     89.02 o 
  18  14   4      147.47      217.98     51.71 o 
  20  14   4      155.40      219.50     51.58 o 
  22  14   4      599.82      580.66     70.71 o 
  24  14   4      488.85      439.09     78.39 o 
  26  14   4       11.06       21.60     41.78 o 
  28  14   4       40.53       54.08     44.66 o 
  30  14   4       60.90       68.83     46.57 o 
  32  14   4      650.30      653.59     77.09 o 
  34  14   4      308.36      489.85     91.67 o 
  36  14   4        7.38       47.24     49.08 o 
   0  16   4      965.52      868.91    122.23 o 
   2  16   4     2866.28     3128.83    174.74 o 
   4  16   4     1276.86     1293.10     99.53 o 
   6  16   4     2620.50     2532.98    152.16 o 
   8  16   4     1697.02     1533.60    116.08 o 
  10  16   4     3787.05     3639.99    183.01 o 
  12  16   4      208.62      137.23     79.72 o 
  14  16   4      267.19      336.78     62.57 o 
  16  16   4       58.84       66.90     53.14 o 
  18  16   4      196.39       95.13    102.30 o 
  20  16   4      132.50      125.84     53.14 o 
  22  16   4       11.19      -29.82     41.50 o 
  24  16   4       93.82       95.13     48.64 o 
  26  16   4       24.12       21.36     45.97 o 
  28  16   4      173.78      154.16     55.46 o 
  30  16   4      362.16      363.94     67.34 o 
  32  16   4       53.44       -4.89    119.57 o 
  34  16   4      394.03      396.14     68.21 o 
   2  18   4     3252.75     3399.60    195.38 o 
   4  18   4      193.05       69.09     51.03 o 
   6  18   4      180.36      262.08     61.66 o 
   8  18   4      249.81      241.33     60.87 o 
  10  18   4     1339.34     1506.35    151.46 o 
  12  18   4       65.89       57.13     50.31 o 
  14  18   4      308.30      323.51    128.87 o 
  16  18   4      648.52      660.50     80.21 o 
  18  18   4      109.82      132.91     55.21 o 
  20  18   4       15.10       15.49     48.50 o 
  22  18   4      437.84      445.61     74.40 o 
  24  18   4       65.84       33.10     52.35 o 
  26  18   4       58.09       39.67     74.40 o 
  28  18   4      197.07      165.95     61.24 o 
  30  18   4       24.59      127.63     58.48 o 
   0  20   4     2034.35     2075.28    215.23 o 
   2  20   4      415.77      720.10     92.01 o 
   4  20   4      891.86      740.32     90.19 o 
   6  20   4        8.35       83.80     52.21 o 
   8  20   4       59.05       86.74     58.16 o 
  10  20   4     1634.38     1485.64    122.54 o 
  12  20   4      539.79      573.86    156.78 o 
  14  20   4      279.70      384.42     73.28 o 
  16  20   4       49.34        5.77     49.55 o 
  18  20   4      381.45      569.63    104.96 o 
  20  20   4      247.59      212.58     66.40 o 
  22  20   4      557.24      624.88     87.35 o 
  24  20   4      226.16      309.02     71.45 o 
  26  20   4      249.73      307.10     70.22 o 
   2  22   4       41.09       83.80     61.04 o 
   4  22   4       84.15      150.77     64.64 o 
   6  22   4      249.89      356.37     76.76 o 
   8  22   4      266.02      210.12     99.65 o 
  10  22   4      170.02      110.39     61.24 o 
  12  22   4      237.98      200.58     69.22 o 
  14  22   4      352.40      427.64     81.08 o 
  16  22   4      374.93      365.24    136.85 o 
  18  22   4       88.00       77.14     63.14 o 
   0  24   4      131.71      223.21    103.63 o 
   2  24   4       28.54      -33.62     58.63 o 
   4  24   4      154.08      209.36     75.66 o 
   6  24   4       23.72      110.13     67.33 o 
   8  24   4      167.65      178.03     71.40 o 
   1   1   5      955.41      935.38     32.26 o 
   3   1   5      777.76      808.46     31.07 o 
   5   1   5     2102.66     2198.82     63.82 o 
   7   1   5     5663.56     5731.67    140.87 o 
   9   1   5     1289.77     1329.15     44.32 o 
  11   1   5       25.82       24.58     11.48 o 
  13   1   5     2436.91     2311.76     64.09 o 
  15   1   5     5067.64     4859.73    181.02 o 
  17   1   5     2101.79     2030.23     56.58 o 
  19   1   5     3126.90     3077.00    320.19 o 
  21   1   5     4646.97     4652.69    228.28 o 
  23   1   5     1425.82     1347.54    178.03 o 
  25   1   5     6763.14     6186.70    418.51 o 
  27   1   5      497.28      474.45     70.29 o 
  29   1   5      424.58      329.59     62.92 o 
  31   1   5      908.36      967.35     96.75 o 
  33   1   5       79.80      127.81     57.28 o 
  35   1   5      135.26       94.60     55.99 o 
  37   1   5       31.70        4.72     65.10 o 
  39   1   5       51.12       50.49     56.37 o 
  41   1   5       72.21      101.88     65.68 o 
   1   3   5     2754.66     2769.29     82.26 o 
   3   3   5     5164.77     5535.43    169.02 o 
   5   3   5     2488.00     2651.07    121.20 o 
   7   3   5     1928.76     2085.60     74.71 o 
   9   3   5      141.94      129.81     18.67 o 
  11   3   5      842.91      873.78     56.00 o 
  13   3   5      510.61      571.81     30.69 o 
  15   3   5     1987.72     2031.45     69.88 o 
  17   3   5     2949.93     3104.98     98.55 o 
  19   3   5     5645.61     5035.81    155.53 o 
  21   3   5     1719.91     1778.92     81.83 o 
  23   3   5      354.18      289.49     61.12 o 
  25   3   5     4728.05     4140.89    217.01 o 
  27   3   5      284.25      349.93     66.68 o 
  29   3   5     1110.54      977.45    132.86 o 
  31   3   5      136.12      115.66     55.40 o 
  33   3   5       29.21      -18.60     48.85 o 
  35   3   5      141.35      129.19     77.06 o 
  37   3   5     1198.44     1448.37    138.17 o 
  39   3   5       18.62      129.02     60.87 o 
  41   3   5      491.84      490.96     87.35 o 
   1   5   5     1838.69     1920.55     65.75 o 
   3   5   5     2119.13     2115.71     77.11 o 
   5   5   5     4512.00     4703.14    163.80 o 
   7   5   5      796.32      876.46     44.28 o 
   9   5   5     1327.74     1324.98     80.54 o 
  11   5   5      825.75      891.05     42.51 o 
  13   5   5     2692.35     2863.77     95.42 o 
  15   5   5      772.79      753.99     45.26 o 
  17   5   5     1483.53     1221.77     80.97 o 
  19   5   5      687.68      683.38     75.73 o 
  21   5   5     2065.55     2374.60    120.88 o 
  23   5   5     2221.04     2002.86    111.58 o 
  25   5   5     1835.84     1815.92    101.00 o 
  27   5   5      494.54      574.88     67.23 o 
  29   5   5       21.69       82.79     53.33 o 
  31   5   5       75.11       31.30     77.06 o 
  33   5   5      565.61      480.74     94.33 o 
  35   5   5        3.35       -0.15     49.76 o 
  37   5   5      357.23      469.05     82.37 o 
  39   5   5      467.73      536.59     85.35 o 
  41   5   5      441.19      576.98    144.82 o 
   1   7   5     4151.45     4199.31    156.93 o 
   3   7   5      404.77      470.60     35.11 o 
   5   7   5     3343.20     3173.79    111.12 o 
   7   7   5      132.64      124.00     22.56 o 
   9   7   5      314.08      247.66     37.97 o 
  11   7   5     4481.19     3955.35    193.92 o 
  13   7   5     2146.85     2337.20    253.76 o 
  15   7   5      636.09      610.03     58.46 o 
  17   7   5     3280.03     3033.35    170.06 o 
  19   7   5      892.14      878.30     69.30 o 
  21   7   5       66.85       58.26     31.12 o 
  23   7   5       41.36       49.89     31.12 o 
  25   7   5       14.90       29.23     28.52 o 
  27   7   5        5.88       35.94     58.46 o 
  29   7   5      791.04      848.84     67.30 o 
  31   7   5      149.07      138.17     87.69 o 
  33   7   5       39.06       54.09     61.12 o 
  35   7   5      320.34      249.63     71.74 o 
  37   7   5      285.78      313.33     71.33 o 
  39   7   5      841.96      879.76    106.15 o 
   1   9   5     1209.72     1252.88    128.87 o 
   3   9   5     1645.96     1559.73    102.29 o 
   5   9   5       72.80      152.90     78.39 o 
   7   9   5      779.65      822.81     71.45 o 
   9   9   5       45.54       40.24     31.89 o 
  11   9   5     1010.80      727.96     74.40 o 
  13   9   5      331.52      339.40     50.62 o 
  15   9   5     1318.34     1378.68    268.38 o 
  17   9   5      166.05      173.82     41.36 o 
  19   9   5     1350.01     1114.42     96.99 o 
  21   9   5     1436.93     1481.20    189.99 o 
  23   9   5     2501.28     2287.28    132.14 o 
  25   9   5     1085.83     1059.17     84.46 o 
  27   9   5      414.36      413.31     52.28 o 
  29   9   5      570.77      638.15     63.77 o 
  31   9   5       13.62       73.41     45.17 o 
  33   9   5        6.83        5.31     77.06 o 
  35   9   5      192.83      252.43     98.32 o 
  37   9   5      268.51      233.27     87.69 o 
   1  11   5     4553.92     4275.36    213.25 o 
   3  11   5     5368.19     5544.94    255.51 o 
   5  11   5       55.90       40.05     38.21 o 
   7  11   5       34.78       37.65     37.67 o 
   9  11   5      165.31      177.10     45.32 o 
  11  11   5      454.19      527.50     60.65 o 
  13  11   5      295.97      277.04     50.43 o 
  15  11   5     1246.66     1161.17     93.76 o 
  17  11   5       29.58       61.96     41.19 o 
  19  11   5      283.64      179.82     46.20 o 
  21  11   5      201.04      237.69     49.49 o 
  23  11   5      153.44       83.79     45.17 o 
  25  11   5      239.15      252.45     78.39 o 
  27  11   5       61.74        1.79     36.58 o 
  29  11   5       72.96       49.86     40.64 o 
  31  11   5       55.32       69.19     40.16 o 
  33  11   5      126.12      106.85     65.10 o 
  35  11   5      160.45      318.86    111.60 o 
  37  11   5      169.77      193.98    103.63 o 
   1  13   5     5129.89     5059.55    246.14 o 
   3  13   5     1271.59     1361.01    186.00 o 
   5  13   5      547.00      718.47    253.76 o 
   7  13   5     1599.94     1537.26    111.69 o 
   9  13   5       58.64       11.35     39.86 o 
  11  13   5     1867.37     1689.30    116.08 o 
  13  13   5     2150.79     1954.64    209.92 o 
  15  13   5      164.59      198.61     51.02 o 
  17  13   5      163.19      108.79     46.20 o 
  19  13   5      238.96      221.57     55.80 o 
  21  13   5      138.91      124.14     47.67 o 
  23  13   5      230.70      210.81     53.06 o 
  25  13   5      585.75      647.99     74.59 o 
  27  13   5        0.39      -20.91     40.23 o 
  29  13   5       30.97       96.71     45.45 o 
  31  13   5       97.40       43.13     58.46 o 
  33  13   5       99.01      162.05     50.92 o 
   1  15   5     1740.64     1766.09    124.01 o 
   3  15   5     3346.46     3210.14    177.49 o 
   5  15   5     1112.84     1112.51    100.40 o 
   7  15   5     1085.03     1153.84    118.25 o 
   9  15   5     1385.82     1439.76    151.46 o 
  11  15   5      330.66      358.56     74.40 o 
  13  15   5      303.26      284.65     58.10 o 
  15  15   5      250.47      268.86     71.74 o 
  17  15   5      802.43      859.16     85.10 o 
  19  15   5       57.35       54.31     45.97 o 
  21  15   5      128.58      163.69     52.95 o 
  23  15   5      100.33       86.85     50.62 o 
  25  15   5       71.21       52.94     47.14 o 
  27  15   5       44.47       92.69     51.82 o 
  29  15   5        5.02       58.51     50.14 o 
  31  15   5        8.88       40.56     49.49 o 
   1  17   5     1416.91     1392.48    114.43 o 
   3  17   5     1501.72     1577.53    269.71 o 
   5  17   5      553.13      665.66    103.63 o 
   7  17   5      456.99      688.80     85.10 o 
   9  17   5       21.15      -38.03     59.79 o 
  11  17   5       35.89       22.72     74.40 o 
  13  17   5      451.60      381.01     75.73 o 
  15  17   5       29.49      -43.40     46.57 o 
  17  17   5      149.31      210.03    111.60 o 
  19  17   5      400.50      447.53     73.07 o 
  21  17   5      354.74      349.74     65.71 o 
  23  17   5       49.79       75.27     52.95 o 
  25  17   5      292.54      563.51    172.72 o 
  27  17   5       12.44       58.92     94.33 o 
   1  19   5      850.30      894.21     97.22 o 
   3  19   5      873.48     1167.33    211.25 o 
   5  19   5      284.56      326.06     71.10 o 
   7  19   5      523.29      661.04     87.23 o 
   9  19   5      446.11      351.48    132.86 o 
  11  19   5       58.43       93.00     55.99 o 
  13  19   5       54.99       85.64     56.73 o 
  15  19   5      178.63      127.59     60.01 o 
  17  19   5       94.75      146.03     60.65 o 
  19  19   5       91.04      137.82     60.44 o 
  21  19   5     1002.56     1289.61    119.15 o 
  23  19   5      416.50      432.04    100.97 o 
   1  21   5      169.49      264.39     73.28 o 
   3  21   5       10.64       13.57     89.02 o 
   5  21   5      105.66       84.31     61.92 o 
   7  21   5      636.76      726.42     98.31 o 
   9  21   5      200.30      227.35     70.29 o 
  11  21   5      168.55      243.90     85.03 o 
  13  21   5      118.54      110.64     61.24 o 
  15  21   5      151.26      219.20     96.99 o 
   2   0   6      444.96      415.04     62.44 o 
   6   0   6     2665.44     2609.02    144.82 o 
  10   0   6     1504.83     1573.98     95.12 o 
  14   0   6     6729.00     6446.65    469.00 o 
  18   0   6     8372.66     8635.27    620.46 o 
  22   0   6     1386.65     1070.85    138.17 o 
  26   0   6     1618.85     1519.92    175.38 o 
  30   0   6      782.96      379.98    106.29 o 
  34   0   6       40.80        7.97     79.72 o 
  38   0   6       44.03       79.72     93.00 o 
   0   2   6      142.18      151.58     42.52 o 
   2   2   6     2118.34     2114.42    122.73 o 
   4   2   6      510.56      496.29     38.08 o 
   6   2   6      615.74      517.51     39.06 o 
   8   2   6     3932.28     3722.28    126.74 o 
  10   2   6      139.06      209.99     40.68 o 
  12   2   6      273.96      267.95     28.82 o 
  14   2   6     2183.90     2038.89     79.11 o 
  16   2   6     1274.17     1285.68     94.62 o 
  18   2   6     7338.87     6999.39    212.13 o 
  20   2   6      120.66       97.35     57.22 o 
  22   2   6        6.44       47.19     46.86 o 
  24   2   6      170.29      150.22     78.39 o 
  26   2   6      258.27      284.03     63.55 o 
  28   2   6       79.07        3.36     49.76 o 
  30   2   6      390.85      454.78    118.25 o 
  32   2   6      451.45      399.08     77.96 o 
  34   2   6      209.33      224.60     95.66 o 
  36   2   6       27.82       92.62     64.80 o 
  38   2   6      137.41      113.62     66.68 o 
   2   4   6     1100.27     1158.78     89.02 o 
   4   4   6      368.74      361.77     50.49 o 
   6   4   6      411.56      428.98     66.43 o 
   8   4   6       82.24       64.06     33.82 o 
  10   4   6      330.68      333.51     58.46 o 
  12   4   6     5172.96     5235.62    240.52 o 
  14   4   6      277.63      292.10     42.23 o 
  16   4   6     2864.51     2988.58    153.87 o 
  18   4   6     1456.69     1576.43     66.98 o 
  20   4   6      498.92      454.01     31.00 o 
  22   4   6      931.34      946.17     58.07 o 
  24   4   6      983.27      936.62    220.55 o 
  26   4   6      843.41      661.08     86.37 o 
  28   4   6      724.26      751.69     92.01 o 
  30   4   6      687.74      773.87     94.87 o 
  32   4   6       79.40       98.32     62.00 o 
  34   4   6      210.72      200.53    100.97 o 
  36   4   6       98.88       27.22     61.66 o 
   0   6   6     3003.54     3185.99    217.89 o 
   2   6   6      968.48      815.49    134.19 o 
   4   6   6      279.32      294.03     49.13 o 
   6   6   6      793.20      795.50    186.00 o 
   8   6   6        1.02       29.23     34.90 o 
  10   6   6      546.47      570.48     58.73 o 
  12   6   6     2430.41     2555.79    223.21 o 
  14   6   6      686.59      756.74     66.82 o 
  16   6   6      344.21      469.49     52.98 o 
  18   6   6      169.85      182.38     54.47 o 
  20   6   6      122.62      186.62     38.47 o 
  22   6   6      382.35      369.75     47.03 o 
  24   6   6      293.42      244.99     62.44 o 
  26   6   6      540.13      470.48     77.96 o 
  28   6   6      377.02      474.84     78.85 o 
  30   6   6       97.51       19.53     56.27 o 
  32   6   6      244.34      336.36     73.21 o 
  34   6   6       68.20       27.39     61.04 o 
  36   6   6      312.02      300.26     77.04 o 
   2   8   6      247.07      249.12     48.42 o 
   4   8   6     2068.06     2114.24    144.82 o 
   6   8   6     1340.57     1261.01    275.02 o 
   8   8   6     1937.09     1865.28    116.07 o 
  10   8   6     1651.79     1607.22    105.87 o 
  12   8   6      513.85      401.49     55.53 o 
  14   8   6      927.98      925.07     95.66 o 
  16   8   6     1261.62     1037.29     83.00 o 
  18   8   6      595.31      634.32     65.10 o 
  20   8   6      613.93      630.15     87.69 o 
  22   8   6     1730.30     1599.89    108.63 o 
  24   8   6      301.03      310.17     47.83 o 
  26   8   6      155.18      164.75     90.34 o 
  28   8   6      119.57       95.66     87.69 o 
  30   8   6      221.56       71.74     82.37 o 
  32   8   6      522.14      700.67    147.47 o 
  34   8   6      161.92      325.29     76.97 o 
   0  10   6     1827.27     1865.36    167.40 o 
   2  10   6      293.41      245.08     51.03 o 
   4  10   6      438.00      457.89     60.87 o 
   6  10   6      699.01      783.18     75.94 o 
   8  10   6      449.57      591.54     66.21 o 
  10  10   6      461.77      382.93     57.13 o 
  12  10   6     2387.52     2223.79    133.38 o 
  14  10   6      607.32      598.09     66.28 o 
  16  10   6       99.01       66.78     40.23 o 
  18  10   6      140.37      165.11     44.66 o 
  20  10   6     1564.06     1647.73    205.93 o 
  22  10   6      631.55      649.93    104.96 o 
  24  10   6       16.61       58.40     38.97 o 
  26  10   6       33.05       26.69     39.30 o 
  28  10   6       10.06      124.89     93.00 o 
  30  10   6      215.03      148.80    100.97 o 
  32  10   6       21.91       34.54     93.00 o 
   2  12   6     1211.84     1120.73    205.93 o 
   4  12   6      966.54     1199.93     97.22 o 
   6  12   6     1967.51     2146.80    139.57 o 
   8  12   6     1764.73     1948.10    329.49 o 
  10  12   6      366.69      473.54     71.74 o 
  12  12   6      240.23      244.10     51.71 o 
  14  12   6      140.48      100.97     46.20 o 
  16  12   6       68.91       59.79     43.25 o 
  18  12   6      294.76      259.75     63.77 o 
  20  12   6       80.88       89.74     61.12 o 
  22  12   6      751.10      865.04     99.65 o 
  24  12   6       91.68       25.69     90.34 o 
  26  12   6       82.66      197.65     50.59 o 
  28  12   6      626.58      624.51     83.70 o 
  30  12   6      279.48      345.44    116.92 o 
   0  14   6     6019.21     6010.60    406.55 o 
   2  14   6      273.92      267.23     57.10 o 
   4  14   6      131.14       87.75    134.19 o 
   6  14   6      204.58      235.59     56.73 o 
   8  14   6      196.44      202.90     54.49 o 
  10  14   6       40.55        6.70     42.12 o 
  12  14   6      300.33      171.57     54.10 o 
  14  14   6      110.61      141.16     52.35 o 
  16  14   6      276.30      291.57     59.90 o 
  18  14   6       69.59       85.03     49.08 o 
  20  14   6       98.26       72.44     51.58 o 
  22  14   6       64.86       41.53     48.17 o 
  24  14   6      303.19      323.63     64.77 o 
  26  14   6      201.90      258.91     60.35 o 
  28  14   6      513.98      614.73     78.65 o 
   2  16   6      217.34       90.87     96.99 o 
   4  16   6     1704.60     1646.91    223.21 o 
   6  16   6      122.30      156.30     75.73 o 
   8  16   6      457.77      516.94     96.99 o 
  10  16   6      689.55      743.56     87.69 o 
  12  16   6      397.21      393.28     68.31 o 
  14  16   6      224.74      271.71     63.77 o 
  16  16   6      166.29      169.09     58.63 o 
  18  16   6       17.21        2.66     49.08 o 
  20  16   6       78.65       65.90     53.06 o 
  22  16   6       97.31       37.52     51.07 o 
  24  16   6       24.51       83.90     51.50 o 
   0  18   6      963.97      860.93    140.83 o 
   2  18   6      423.13      389.12     72.32 o 
   4  18   6      287.03      306.99     68.10 o 
   6  18   6      110.55      137.05     59.34 o 
   8  18   6        5.88      -18.79     51.71 o 
  10  18   6      194.71      189.73     71.74 o 
  12  18   6       72.24       -1.11    110.27 o 
  14  18   6       77.07       82.08     78.39 o 
  16  18   6      809.09      902.33    104.07 o 
  18  18   6       64.84       36.77     54.56 o 
   2  20   6      211.88      185.15     70.29 o 
   4  20   6      435.16      604.30    272.36 o 
   6  20   6      683.70      686.44     96.64 o 
   8  20   6      290.03      193.76     83.70 o 
   1   1   7      123.02      170.32     29.83 o 
   3   1   7      505.09      490.51     41.70 o 
   5   1   7      413.72      409.54     38.64 o 
   7   1   7     1529.93     1431.30     69.01 o 
   9   1   7      268.34      223.88     31.31 o 
  11   1   7      528.48      534.99     46.79 o 
  13   1   7      497.33      468.92     37.87 o 
  15   1   7     1216.06     1017.25     55.78 o 
  17   1   7      384.16      420.54     33.25 o 
  19   1   7      107.02       -3.99     50.73 o 
  21   1   7      627.18      590.97    103.63 o 
  23   1   7       84.48       59.64     96.99 o 
  25   1   7      523.11      511.59     82.42 o 
  27   1   7      749.32      662.85     90.13 o 
  29   1   7      254.84      199.56     79.72 o 
  31   1   7       82.53        5.93     73.07 o 
  33   1   7       71.02       93.08    108.95 o 
   1   3   7      368.33      467.08     41.45 o 
   3   3   7      482.05      574.26     45.30 o 
   5   3   7     2688.81     2653.42    122.35 o 
   7   3   7      297.79      345.71     37.57 o 
   9   3   7      346.71      369.81     37.09 o 
  11   3   7      217.32      246.15     48.71 o 
  13   3   7     1083.97      979.80     69.80 o 
  15   3   7     1911.16     1808.67     77.90 o 
  17   3   7      328.72      260.42     29.68 o 
  19   3   7      328.67      369.76     42.33 o 
  21   3   7      611.10      577.12    112.93 o 
  23   3   7      347.54      509.24    146.15 o 
  25   3   7       38.93       64.06     67.76 o 
  27   3   7      583.20      483.73     85.88 o 
  29   3   7      345.60      300.05     74.20 o 
  31   3   7      559.74      459.54     85.88 o 
   1   5   7     1119.02     1150.86    131.53 o 
   3   5   7       93.07       64.66     41.99 o 
   5   5   7      700.68      790.21     77.15 o 
   7   5   7     1157.12     1260.74     93.44 o 
   9   5   7       54.88       19.53     37.81 o 
  11   5   7       98.01      111.77     40.64 o 
  13   5   7       72.17       70.78     36.91 o 
  15   5   7      425.17      483.53     38.97 o 
  17   5   7     1131.28     1059.53     57.58 o 
  19   5   7      844.31      975.68     68.56 o 
  21   5   7      100.88      242.93     68.41 o 
  23   5   7        0.55       21.97     89.02 o 
  25   5   7      139.51      169.91     67.33 o 
  27   5   7     1072.02     1134.73    120.25 o 
  29   5   7      311.61      436.64     83.99 o 
  31   5   7      105.84      194.51     74.88 o 
   1   7   7      135.77      141.81     46.00 o 
   3   7   7      127.54      168.96     48.50 o 
   5   7   7     1070.29      886.57     80.53 o 
   7   7   7     2044.82     2025.86    125.98 o 
   9   7   7      625.99      719.57     72.13 o 
  11   7   7      418.12      493.79    112.93 o 
  13   7   7       50.38      119.35     41.78 o 
  15   7   7      310.81      296.01     51.50 o 
  17   7   7        0.96        5.44     35.13 o 
  19   7   7      140.60      135.12     86.36 o 
  21   7   7       50.65      145.13     43.05 o 
  23   7   7      617.91      789.19    138.17 o 
  25   7   7      141.94      124.67     67.56 o 
  27   7   7      253.63      289.07     72.32 o 
  29   7   7       45.75        0.04     61.04 o 
   1   9   7      220.69      204.33     53.33 o 
   3   9   7      267.58      280.98     57.10 o 
   5   9   7      239.92      289.07     55.99 o 
   7   9   7      350.20      399.61     61.24 o 
   9   9   7      236.05      268.13     52.10 o 
  11   9   7       29.57       13.35     49.16 o 
  13   9   7      920.00      904.70     82.90 o 
  15   9   7      178.64       87.16     44.22 o 
  17   9   7      482.75      462.74     63.89 o 
  19   9   7      422.40      332.15     56.33 o 
  21   9   7       61.56       49.13     42.53 o 
  23   9   7      173.63      154.12    100.97 o 
  25   9   7      591.47      770.59    154.12 o 
  27   9   7      200.44      332.15    114.26 o 
   1  11   7      417.77      605.00     74.06 o 
   3  11   7      747.03      759.35     80.79 o 
   5  11   7      297.86      362.20    155.45 o 
   7  11   7      168.28      201.86     53.62 o 
   9  11   7     1107.61     1175.46    100.85 o 
  11  11   7      554.67      659.62     77.25 o 
  13  11   7       75.82       78.65     48.64 o 
  15  11   7       25.92      -11.84     41.29 o 
  17  11   7      111.90       35.39     43.05 o 
  19  11   7      634.78      686.45     86.36 o 
  21  11   7       45.37       77.25     46.46 o 
  23  11   7      345.95      476.10     69.20 o 
  25  11   7       39.77      178.03    106.29 o 
   1  13   7       48.25       90.98     81.04 o 
   3  13   7     1146.41     1131.37    103.29 o 
   5  13   7       57.42       43.74     48.42 o 
   7  13   7      326.13      512.84     72.99 o 
   9  13   7      114.67       56.39     49.80 o 
  11  13   7       23.31       95.52     51.58 o 
  13  13   7      660.01      813.44     96.99 o 
  15  13   7      107.96      100.51     90.34 o 
  17  13   7       82.20       87.94     52.64 o 
  19  13   7      305.04      229.18     61.52 o 
  21  13   7      241.29      240.39     62.91 o 
   1  15   7       94.86      170.06     58.25 o 
   3  15   7      518.64      567.02    112.93 o 
   5  15   7      115.98      131.25     57.10 o 
   7  15   7      458.78      390.15     72.17 o 
   9  15   7      426.46      455.77     73.35 o 
  11  15   7      267.82      303.54     65.73 o 
  13  15   7       82.45      141.13     58.10 o 
  15  15   7      105.24      134.38     57.40 o 
  17  15   7       74.36       51.45     71.74 o 
   1  17   7       93.65      123.60     61.92 o 
   3  17   7      474.42      416.68     77.82 o 
   5  17   7      146.81      236.27     67.33 o 
   7  17   7      202.07      186.00     63.88 o 
   9  17   7      449.86      388.38     77.25 o 
   0   0   8     2626.80     2553.57    209.92 o 
   4   0   8      463.85      489.17     64.64 o 
   8   0   8      906.81      713.34     99.65 o 
  12   0   8     3067.93     3364.52    176.11 o 
  16   0   8      149.67       87.69     71.74 o 
  20   0   8      205.06      217.89    100.97 o 
  24   0   8      297.62      435.78    122.23 o 
   2   2   8      105.37      116.90     32.16 o 
   4   2   8      397.46      385.51     42.45 o 
   6   2   8     1902.78     1799.06     85.30 o 
   8   2   8      782.16      724.65     52.73 o 
  10   2   8      648.85      636.37     47.97 o 
  12   2   8     1708.18     1595.64     77.16 o 
  14   2   8      106.42       80.38     28.00 o 
  16   2   8      281.11      379.78    191.32 o 
  18   2   8       18.34      -47.89     47.89 o 
  20   2   8      117.83       90.23     62.92 o 
  22   2   8       20.45      -54.83     54.83 o 
  24   2   8      488.00      517.56     85.48 o 
   0   4   8      197.23      208.02     51.64 o 
   2   4   8      301.06      295.00     39.82 o 
   4   4   8      501.83      372.56     41.83 o 
   6   4   8     1574.08     1470.22     77.29 o 
   8   4   8       11.38       19.70     54.53 o 
  10   4   8      329.35      390.58     47.94 o 
  12   4   8      207.87      217.33     35.04 o 
  14   4   8        6.15       35.34     27.14 o 
  16   4   8        6.69       32.50     33.92 o 
  18   4   8       91.77       97.48     62.92 o 
  20   4   8       30.42       38.36    100.97 o 
  22   4   8       47.84      -57.13     57.13 o 
  24   4   8      133.29      143.05     68.56 o 
   2   6   8      390.25      381.25     78.39 o 
   4   6   8      591.47      656.43     75.09 o 
   6   6   8      538.97      550.74     65.58 o 
   8   6   8      291.12      215.22     36.46 o 
  10   6   8      872.52      777.75     56.05 o 
  12   6   8      130.04      121.58     31.91 o 
  14   6   8      102.97      123.22     31.94 o 
  16   6   8      201.65      287.53     46.92 o 
  18   6   8        9.42        7.75     56.27 o 
  20   6   8       55.20      126.22     65.76 o 
  22   6   8      145.56      129.90     65.68 o 
   0   8   8      250.14      263.06     82.37 o 
   2   8   8      338.02      487.68    107.62 o 
   4   8   8      712.24      702.69     79.71 o 
   6   8   8        5.24       58.36     55.80 o 
   8   8   8      884.06      947.78     91.30 o 
  10   8   8      506.18      482.70     68.31 o 
  12   8   8      533.49      443.31     68.76 o 
  14   8   8      505.44      554.15     71.76 o 
  16   8   8      508.44      513.78     69.80 o 
  18   8   8        6.44      -77.06     77.06 o 
  20   8   8      312.86      488.20     85.35 o 
   2  10   8      324.60      464.58    118.25 o 
   4  10   8       96.58      124.33     53.33 o 
   6  10   8      458.67      494.07     74.53 o 
   8  10   8      707.93      793.92    111.60 o 
  10  10   8       20.90       23.42     48.17 o 
  12  10   8      469.84      516.85     75.94 o 
  14  10   8      585.32      529.97     74.59 o 
  16  10   8      251.25      233.69     58.99 o 
   0  12   8       17.59       82.37     74.40 o 
   2  12   8       23.93      -46.00     46.00 o 
   4  12   8       20.26        3.07     74.40 o 
   6  12   8       39.99       -5.02     79.72 o 
   8  12   8       91.54       83.37     51.71 o 
  10  12   8       52.88       77.61     52.10 o 
  12  12   8      166.34      251.07    102.30 o 
   1   1   9      146.54      113.96     42.96 o 
   3   1   9       49.02      -25.36     41.81 o 
   5   1   9      228.28      205.76     48.71 o 
   7   1   9      224.28      240.89     40.01 o 
   9   1   9      315.28      304.61     41.46 o 
  11   1   9        7.69      -15.99     42.57 o 
   1   3   9      877.36      932.51     64.83 o 
   3   3   9      187.24      262.83     42.17 o 
   5   3   9      416.92      379.07     44.89 o 
   7   3   9       31.91       45.25     32.93 o 
   9   3   9       43.76       70.19     33.13 o 
  11   3   9      217.37      244.10     39.96 o 
   1   5   9       62.62       85.47     35.84 o 
   3   5   9      244.82      362.92     93.58 o 
   5   5   9      192.58      203.79     38.57 o 
   7   5   9      158.09      236.30     40.34 o 
                                                 
